# Supplementary material for: N′-(2-Chloro­benzyl­idene)-2-methyl­benzohydrazide
Source: Acta Crystallogr Sect E Struct Rep Online. 2012 Jan 11;68(Pt 2):o357. doi: 10.1107/S1600536812000463 (PMC3275039; doi:10.1107/S1600536812000463)
Supplement: Supplementary file 1 [file e-68-0o357-sup1.cif]

##############################################################################
###                                                                        ###
###           Electronic papers (Acta Crystallographica Section C)         ###
###                                                                        ###
##############################################################################
#                                                                            #
# This paper is published electronically. It meets the data-validation       #
# criteria for publication in Acta Crystallographica Section C.              #
# The submission has been checked by a Section C Co-editor though the text   #
# in _publ_section_comments is the responsibility of the authors.            #
#                                                                            #
# Electronic papers are listed in the printed contents pages of an issue of  #
# Acta Crystallographica Section C within two months of acceptance and are   #
# available by email and via the online contents pages for that issue.       #
#                                                                            #
# Software is freely available for graphical display of the structure(s) in  #
# this CIF.  For information consult the CIF home page http://www.iucr.org/  #
# cif/home.html                                                              #
#                                                                            #
#            Copyright International Union of Crystallography                #
#                                                                            #
##############################################################################
data_global
_audit_creation_method     'form.cif (version 2.0)'
_journal_data_validation_number     ?
_journal_date_recd_electronic     2011-12-24
_journal_date_accepted     2012-01-05
_journal_name_full     'Acta Crystallographica, Section E'
_journal_year     2012
_journal_volume     68
_journal_issue      2
_journal_page_first     eo357
_journal_page_last     eo357
_journal_paper_category     QO
_journal_paper_doi     10.1107/S1600536812000463
_journal_coeditor_code     QM2047
_publ_contact_author_name     'Wei-Guang Zhang'
_publ_contact_author_address
;
College of Chemistry and Chemical Engineering
Qiqihar University
Qiqihar 161006
People's Republic of China
;
_publ_contact_author_email     zhangweiguang1230@163.com
_publ_contact_author_fax     ?
_publ_contact_author_phone     ?
_publ_section_title
;
<i>N</i>'-(2-Chlorobenzylidene)-2-methylbenzohydrazide
;
loop_
    _publ_author_name
    _publ_author_address
    'Wei-Guang Zhang'
;
College of Chemistry and Chemical Engineering
Qiqihar University
Qiqihar 161006
People's Republic of China
;
_publ_section_abstract
;
The title hydrazone compound, C~15~H~13~ClN~2~O, adopts an <i>E</i>
configuration about the C\\db N double bond. The dihedral angle between the
two substituted benzene rings is 13.1(2)\%. In the crystal, molecules are
linked through N---H...O hydrogen bonds, forming chains parallel to the
<i>ac</i> diagonal.
;
_publ_section_comment
;
Benzoylhydrazones are a kind of special Schiff bases bearing the
--C(O)---NH---N=CH-- groups. The hydrazone compounds have been received much
attention for their excellent biological properties (Ajani <i>et al.</i>,
2010; Angelusiu <i>et al.</i>, 2010; Zhang <i>et al.</i>,
2010; Horiuchi <i>et
al.</i>, 2009) as well as their crystal structures (Ban, 2010;
Hussain <i>et
al.</i>, 2010; Shalash <i>et al.</i>, 2010; Khaledi <i>et
al.</i>, 2009).
Recently, the author has reported a hydrazone compound derived from the
reaction of 2-chlorobenzaldehyde with 2-fluorobenzohydrazide (Zhang,
2011). In
the present paper, the title new hydrazone compound, derived from the reaction
of 2-chlorobenzaldehyde with 2-methylbenzohydrazide, is reported.
The compound adopts an <i>E</i> configuration about the C\\db N double bond
(Fig. 1). The dihedral angle between the two substituted benzene rings is
13.1(2)\%. In the crystal structure, molecules are linked through
intermolecular N---H...O hydrogen bonds (Table 1), forming chains parallel
to the <i>ac</i> diagonal (Fig. 2).
;
_publ_section_acknowledgements
;
Financial support from Qiqihar University is acknowledged.
;
_publ_section_references
;
Ajani, O. O., Obafemi, C. A., Nwinyi, O. C. & Akinpelu, D. A. (2010).
<i>Bioorg. Med. Chem.</i> <b>18</b>, 214--221.
Angelusiu, M. V., Barbuceanu, S. F., Draghici, C. & Almajan, G. L.
(2010). <i>Eur. J. Med. Chem.</i> <b>45</b>, 2055--2062.
Ban, H.-Y. (2010). <i>Acta Cryst.</i> E<b>66</b>, o3240.
Bruker  (2007). <i>APEX2</i> and <i>SAINT</i>. Bruker AXS Inc.,
Madison, Wisconsin, USA.
Horiuchi, T., Nagata, M., Kitagawab, M., Akahane, K. & Uoto, K. (2009).
<i>Bioorg. Med. Chem.</i> <b>17</b>, 7850--7860.
Hussain, A., Shafiq, Z., Tahir, M. N. & Yaqub, M. (2010). <i>Acta
Cryst.</i> E<b>66</b>, o1888.
Khaledi, H., Saharin, S. M., Mohd Ali, H., Robinson, W. T. & Abdulla,
M. A. (2009). <i>Acta Cryst.</i> E<b>65</b>, o1920.
Shalash, M., Salhin, A., Adnan, R., Yeap, C. S. & Fun, H.-K. (2010).
<i>Acta Cryst.</i> E<b>66</b>, o3126--o3127.
Sheldrick, G. M. (1996). <i>SADABS</i>. University of G\"ottingen,
Germany.
Sheldrick, G. M. (2008). <i>Acta Cryst.</i> A<b>64</b>, 112--122.
Zhang, W.-G. (2011). <i>Acta Cryst.</i> E<b>67</b>, o233.
Zhang, Y. H., Zhang, L., Liu, L., Guo, J. X., Wu, D. L., Xu, G. C.,
Wang, X. H. & Jia, D. Z. (2010). <i>Inorg. Chim. Acta</i>, <b>363</b>,
289--293.
;
_publ_section_related_literature
;
For the biological properties of hydrazone compounds, see: Ajani <i>et al.</i>
(2010); Angelusiu <i>et al.</i> (2010); Zhang <i>et al.</i>
(2010); Horiuchi
<i>et al.</i> (2009). For the crystal structures of similar hydrazone
comounds, see: Ban (2010); Hussain <i>et al.</i> (2010);
Shalash <i>et al.</i>
(2010); Khaledi <i>et al.</i> (2009). For the compound the
author reported
recently, see: Zhang (2011).
;
_publ_section_exptl_prep
;
2-Chlorobenzaldehyde (0.140 g, 1 mmol) and 2-methylbenzohydrazide (0.150 g, 1
mmol) were mixed in 50 ml me thanol. The mixture was stirred and refluxed for
30 min and cooled to room temperature to give a colorless solution. Colorless
block-shaped single crystals were obtained on slow evaporation of the solution
in air.
;
_publ_section_exptl_refinement
;
H2 was located in a difference Fourier map and refined with the N---H distance
restrained to 0.90(1) \%A. The remaining H atoms were positioned
geometrically, with C---H = 0.93--0.96 \%A, and with <i>U</i>~iso~(H) =
1.2<i>U</i>~eq~(C) and 1.5<i>U</i>~eq~(C15).
;
data_I
_audit_creation_method     SHELXL-97
_chemical_name_systematic
;
<i>N</i>'-(2-Chlorobenzylidene)-2-methylbenzohydrazide
;
_chemical_name_common     ?
_chemical_formula_moiety     'C15 H13 Cl N2 O'
_chemical_formula_sum     'C15 H13 Cl N2 O'
_chemical_formula_iupac     'C15 H13 Cl N2 O'
_chemical_formula_weight     272.72
_chemical_melting_point     ?
_symmetry_cell_setting     monoclinic
_symmetry_space_group_name_H-M     'P 21/n'
loop_
    _symmetry_equiv_pos_as_xyz
    'x, y, z'
    '-x+1/2, y+1/2, -z+1/2'
    '-x, -y, -z'
    'x-1/2, -y-1/2, z-1/2'
_cell_length_a     7.4305(17)
_cell_length_b     25.596(2)
_cell_length_c     7.7926(18)
_cell_angle_alpha     90.00
_cell_angle_beta     113.505(2)
_cell_angle_gamma     90.00
_cell_volume     1359.1(5)
_cell_formula_units_Z     4
_cell_measurement_reflns_used     2213
_cell_measurement_theta_min     2.7
_cell_measurement_theta_max     24.5
_cell_measurement_temperature     298(2)
_exptl_crystal_description     block
_exptl_crystal_colour     colorless
_exptl_crystal_size_max     0.20
_exptl_crystal_size_mid     0.20
_exptl_crystal_size_min     0.20
_exptl_crystal_density_diffrn     1.333
_exptl_crystal_density_meas     ?
_exptl_crystal_density_method     'not measured'
_exptl_crystal_F_000     568
_exptl_absorpt_coefficient_mu     0.274
_exptl_absorpt_correction_type     multi-scan
_exptl_absorpt_process_details     '(SADABS; Sheldrick, 1996)'
_exptl_absorpt_correction_T_min     0.9473
_exptl_absorpt_correction_T_max     0.9473
_exptl_special_details     ?
_diffrn_ambient_temperature     298(2)
_diffrn_radiation_type     MoK\a
_diffrn_radiation_wavelength     0.71073
_diffrn_radiation_source     'fine-focus sealed tube'
_diffrn_radiation_monochromator     graphite
_diffrn_measurement_device_type     'Bruker APEXII CCD area-detector'
_diffrn_measurement_method     '\w scans'
_diffrn_detector_area_resol_mean     ?
_diffrn_reflns_number     7513
_diffrn_reflns_av_R_equivalents     0.0427
_diffrn_reflns_av_sigmaI/netI     0.0477
_diffrn_reflns_theta_min     2.96
_diffrn_reflns_theta_max     25.50
_diffrn_reflns_theta_full     25.50
_diffrn_measured_fraction_theta_max     0.994
_diffrn_measured_fraction_theta_full     0.994
_diffrn_reflns_limit_h_min     -8
_diffrn_reflns_limit_h_max     7
_diffrn_reflns_limit_k_min     -25
_diffrn_reflns_limit_k_max     31
_diffrn_reflns_limit_l_min     -9
_diffrn_reflns_limit_l_max     9
_diffrn_standards_number     0
_diffrn_standards_interval_count     ?
_diffrn_standards_interval_time     ?
_diffrn_standards_decay_%     ?
_refine_special_details
;
Refinement of <i>F</i>^2^ against ALL reflections. The weighted <i>R</i>-factor
<i>wR</i> and goodness of fit <i>S</i> are based on <i>F</i>^2^, conventional
<i>R</i>-factors <i>R</i> are based on <i>F</i>, with <i>F</i> set to zero for
negative <i>F</i>^2^. The threshold expression of <i>F</i>^2^ >
\s(<i>F</i>^2^) is used only for calculating <i>R</i>-factors(gt) <i>etc</i>.
and is not relevant to the choice of reflections for refinement.
<i>R</i>-factors based on <i>F</i>^2^ are statistically about twice as large
as those based on <i>F</i>, and <i>R</i>- factors based on ALL data will be
even larger.
;
_reflns_number_total     2516
_reflns_number_gt     1870
_reflns_threshold_expression     I>2\s(I)
_refine_ls_structure_factor_coef     Fsqd
_refine_ls_matrix_type     full
_refine_ls_R_factor_all     0.0780
_refine_ls_R_factor_gt     0.0584
_refine_ls_wR_factor_gt     0.1306
_refine_ls_wR_factor_ref     0.1409
_refine_ls_goodness_of_fit_ref     1.075
_refine_ls_restrained_S_all     1.075
_refine_ls_number_reflns     2516
_refine_ls_number_parameters     176
_refine_ls_number_restraints     1
_refine_ls_hydrogen_treatment     mixed
_refine_ls_weighting_scheme     calc
_refine_ls_weighting_details
         'calc w=1/[\s^2^(Fo^2^)+(0.0445P)^2^+1.1147P] where P=(Fo^2^+2Fc^2^)/3'
_atom_sites_solution_hydrogens     geom
_atom_sites_solution_primary     direct
_atom_sites_solution_secondary     difmap
_refine_ls_shift/su_max     0.000
_refine_ls_shift/su_mean     0.000
_refine_diff_density_max     0.242
_refine_diff_density_min     -0.328
_refine_ls_extinction_method     none
_refine_ls_extinction_coef     ?
loop_
    _atom_type_symbol
    _atom_type_description
    _atom_type_scat_dispersion_real
    _atom_type_scat_dispersion_imag
    _atom_type_scat_source
    'C' 'C' 0.0033 0.0016
                         'International Tables Vol C Tables 4.2.6.8 and 6.1.1.4'
    'H' 'H' 0.0000 0.0000
                         'International Tables Vol C Tables 4.2.6.8 and 6.1.1.4'
    'N' 'N' 0.0061 0.0033
                         'International Tables Vol C Tables 4.2.6.8 and 6.1.1.4'
    'O' 'O' 0.0106 0.0060
                         'International Tables Vol C Tables 4.2.6.8 and 6.1.1.4'
    'Cl' 'Cl' 0.1484 0.1585
                         'International Tables Vol C Tables 4.2.6.8 and 6.1.1.4'
_computing_data_collection     'APEX2 (Bruker, 2007)'
_computing_cell_refinement     'SAINT (Bruker, 2007)'
_computing_data_reduction     'SAINT (Bruker, 2007)'
_computing_structure_solution     'SHELXS97 (Sheldrick, 2008)'
_computing_structure_refinement     'SHELXL97 (Sheldrick, 2008)'
_computing_molecular_graphics     'SHELXTL (Sheldrick, 2008)'
_computing_publication_material     'SHELXTL (Sheldrick, 2008)'
loop_
    _atom_site_type_symbol
    _atom_site_label
    _atom_site_fract_x
    _atom_site_fract_y
    _atom_site_fract_z
    _atom_site_U_iso_or_equiv
    _atom_site_adp_type
    _atom_site_calc_flag
    _atom_site_refinement_flags
    _atom_site_occupancy
    _atom_site_symmetry_multiplicity
    _atom_site_disorder_assembly
    _atom_site_disorder_group
    Cl Cl1 0.29514(17) 0.04920(3) 0.54672(14) 0.0790(4) Uani d . 1 1 . .
    N N1 0.1795(3) 0.21108(8) 0.4023(3) 0.0380(5) Uani d . 1 1 . .
    N N2 0.2213(3) 0.24341(8) 0.5565(3) 0.0388(6) Uani d D 1 1 . .
    O O1 0.0050(3) 0.30528(7) 0.3860(2) 0.0468(5) Uani d . 1 1 . .
    C C1 0.2276(4) 0.12767(10) 0.2918(4) 0.0374(6) Uani d . 1 1 . .
    C C2 0.2488(4) 0.07402(11) 0.3250(4) 0.0465(7) Uani d . 1 1 . .
    C C3 0.2323(5) 0.03896(12) 0.1830(5) 0.0581(9) Uani d . 1 1 . .
    H H3 0.2448 0.0033 0.2069 0.070 Uiso calc R 1 1 . .
    C C4 0.1976(5) 0.05753(14) 0.0072(5) 0.0611(9) Uani d . 1 1 . .
    H H4 0.1865 0.0343 -0.0882 0.073 Uiso calc R 1 1 . .
    C C5 0.1791(5) 0.11049(13) -0.0288(4) 0.0546(8) Uani d . 1 1 . .
    H H5 0.1573 0.1229 -0.1476 0.066 Uiso calc R 1 1 . .
    C C6 0.1931(4) 0.14482(11) 0.1120(4) 0.0442(7) Uani d . 1 1 . .
    H H6 0.1792 0.1804 0.0863 0.053 Uiso calc R 1 1 . .
    C C7 0.2488(4) 0.16495(10) 0.4419(4) 0.0386(6) Uani d . 1 1 . .
    H H7 0.3131 0.1549 0.5664 0.046 Uiso calc R 1 1 . .
    C C8 0.1263(4) 0.28972(10) 0.5363(3) 0.0331(6) Uani d . 1 1 . .
    C C9 0.1778(4) 0.31909(10) 0.7153(4) 0.0349(6) Uani d . 1 1 . .
    C C10 0.2087(4) 0.37314(11) 0.7235(4) 0.0432(7) Uani d . 1 1 . .
    C C11 0.2488(5) 0.39768(14) 0.8949(5) 0.0634(10) Uani d . 1 1 . .
    H H11 0.2718 0.4335 0.9046 0.076 Uiso calc R 1 1 . .
    C C12 0.2553(5) 0.37064(17) 1.0496(5) 0.0728(11) Uani d . 1 1 . .
    H H12 0.2811 0.3883 1.1612 0.087 Uiso calc R 1 1 . .
    C C13 0.2242(5) 0.31800(17) 1.0403(4) 0.0663(10) Uani d . 1 1 . .
    H H13 0.2282 0.2997 1.1450 0.080 Uiso calc R 1 1 . .
    C C14 0.1869(4) 0.29217(12) 0.8746(4) 0.0475(7) Uani d . 1 1 . .
    H H14 0.1673 0.2562 0.8686 0.057 Uiso calc R 1 1 . .
    C C15 0.2020(5) 0.40465(12) 0.5579(5) 0.0598(9) Uani d . 1 1 . .
    H H15A 0.2780 0.3874 0.4998 0.090 Uiso calc R 1 1 . .
    H H15B 0.2554 0.4388 0.5990 0.090 Uiso calc R 1 1 . .
    H H15C 0.0685 0.4078 0.4693 0.090 Uiso calc R 1 1 . .
    H H2 0.312(4) 0.2342(13) 0.669(3) 0.080 Uiso d D 1 1 . .
loop_
    _atom_site_aniso_label
    _atom_site_aniso_U_11
    _atom_site_aniso_U_22
    _atom_site_aniso_U_33
    _atom_site_aniso_U_12
    _atom_site_aniso_U_13
    _atom_site_aniso_U_23
    Cl1 0.1180(9) 0.0447(5) 0.0724(6) 0.0103(5) 0.0360(6) 0.0145(4)
    N1 0.0397(13) 0.0355(12) 0.0320(11) 0.0014(10) 0.0069(10) -0.0057(9)
    N2 0.0427(14) 0.0341(12) 0.0288(11) 0.0062(10) 0.0031(10) -0.0042(9)
    O1 0.0516(12) 0.0383(10) 0.0342(10) 0.0068(9) -0.0002(9) -0.0008(8)
    C1 0.0312(14) 0.0343(14) 0.0432(15) -0.0029(11) 0.0111(12) -0.0065(12)
    C2 0.0450(18) 0.0389(16) 0.0532(18) 0.0018(13) 0.0172(14) -0.0017(13)
    C3 0.058(2) 0.0368(17) 0.082(2) -0.0037(14) 0.0298(19) -0.0161(16)
    C4 0.060(2) 0.061(2) 0.066(2) -0.0093(17) 0.0283(18) -0.0288(18)
    C5 0.0511(19) 0.070(2) 0.0457(17) -0.0116(16) 0.0223(15) -0.0140(15)
    C6 0.0418(16) 0.0439(16) 0.0436(16) -0.0045(13) 0.0134(13) -0.0057(13)
    C7 0.0382(16) 0.0374(15) 0.0344(14) 0.0021(12) 0.0084(12) 0.0002(12)
    C8 0.0316(14) 0.0319(13) 0.0313(13) -0.0028(11) 0.0078(11) 0.0004(11)
    C9 0.0266(14) 0.0389(15) 0.0357(14) 0.0043(11) 0.0087(11) -0.0038(11)
    C10 0.0307(15) 0.0389(15) 0.0531(17) 0.0001(12) 0.0096(13) -0.0090(13)
    C11 0.050(2) 0.054(2) 0.074(2) 0.0003(15) 0.0113(18) -0.0291(18)
    C12 0.062(2) 0.097(3) 0.0458(19) 0.013(2) 0.0072(17) -0.033(2)
    C13 0.057(2) 0.103(3) 0.0362(17) 0.022(2) 0.0159(15) -0.0005(18)
    C14 0.0462(18) 0.0549(18) 0.0384(15) 0.0074(14) 0.0137(13) 0.0003(13)
    C15 0.054(2) 0.0391(17) 0.085(2) -0.0032(15) 0.0269(18) 0.0055(16)
_geom_special_details
;
All e.s.d.'s (except the e.s.d. in the dihedral angle between two l.s. planes)
are estimated using the full covariance matrix. The cell e.s.d.'s are taken
into account individually in the estimation of e.s.d.'s in distances, angles
and torsion angles; correlations between e.s.d.'s in cell parameters are only
used when they are defined by crystal symmetry. An approximate (isotropic)
treatment of cell e.s.d.'s is used for estimating e.s.d.'s involving l.s.
planes.
;
loop_
    _geom_bond_atom_site_label_1
    _geom_bond_atom_site_label_2
    _geom_bond_site_symmetry_2
    _geom_bond_distance
    _geom_bond_publ_flag
    Cl1 C2 . 1.742(3) ?
    N1 C7 . 1.276(3) ?
    N1 N2 . 1.388(3) ?
    N2 C8 . 1.356(3) ?
    N2 H2 . 0.899(10) ?
    O1 C8 . 1.225(3) ?
    C1 C6 . 1.391(4) ?
    C1 C2 . 1.395(4) ?
    C1 C7 . 1.468(4) ?
    C2 C3 . 1.392(4) ?
    C3 C4 . 1.374(5) ?
    C3 H3 . 0.9300 ?
    C4 C5 . 1.380(5) ?
    C4 H4 . 0.9300 ?
    C5 C6 . 1.377(4) ?
    C5 H5 . 0.9300 ?
    C6 H6 . 0.9300 ?
    C7 H7 . 0.9300 ?
    C8 C9 . 1.494(3) ?
    C9 C14 . 1.397(4) ?
    C9 C10 . 1.400(4) ?
    C10 C11 . 1.396(4) ?
    C10 C15 . 1.505(4) ?
    C11 C12 . 1.374(5) ?
    C11 H11 . 0.9300 ?
    C12 C13 . 1.364(5) ?
    C12 H12 . 0.9300 ?
    C13 C14 . 1.377(4) ?
    C13 H13 . 0.9300 ?
    C14 H14 . 0.9300 ?
    C15 H15A . 0.9600 ?
    C15 H15B . 0.9600 ?
    C15 H15C . 0.9600 ?
loop_
    _geom_angle_atom_site_label_1
    _geom_angle_atom_site_label_2
    _geom_angle_atom_site_label_3
    _geom_angle_site_symmetry_1
    _geom_angle_site_symmetry_3
    _geom_angle
    _geom_angle_publ_flag
    C7 N1 N2 . . 114.4(2) ?
    C8 N2 N1 . . 119.6(2) ?
    C8 N2 H2 . . 120(2) ?
    N1 N2 H2 . . 121(2) ?
    C6 C1 C2 . . 117.3(2) ?
    C6 C1 C7 . . 121.0(2) ?
    C2 C1 C7 . . 121.6(2) ?
    C3 C2 C1 . . 121.3(3) ?
    C3 C2 Cl1 . . 118.3(2) ?
    C1 C2 Cl1 . . 120.4(2) ?
    C4 C3 C2 . . 119.5(3) ?
    C4 C3 H3 . . 120.3 ?
    C2 C3 H3 . . 120.3 ?
    C3 C4 C5 . . 120.4(3) ?
    C3 C4 H4 . . 119.8 ?
    C5 C4 H4 . . 119.8 ?
    C6 C5 C4 . . 119.7(3) ?
    C6 C5 H5 . . 120.2 ?
    C4 C5 H5 . . 120.2 ?
    C5 C6 C1 . . 121.7(3) ?
    C5 C6 H6 . . 119.1 ?
    C1 C6 H6 . . 119.1 ?
    N1 C7 C1 . . 120.3(2) ?
    N1 C7 H7 . . 119.9 ?
    C1 C7 H7 . . 119.9 ?
    O1 C8 N2 . . 123.1(2) ?
    O1 C8 C9 . . 123.1(2) ?
    N2 C8 C9 . . 113.8(2) ?
    C14 C9 C10 . . 119.9(3) ?
    C14 C9 C8 . . 119.0(2) ?
    C10 C9 C8 . . 121.0(2) ?
    C11 C10 C9 . . 117.2(3) ?
    C11 C10 C15 . . 120.0(3) ?
    C9 C10 C15 . . 122.8(3) ?
    C12 C11 C10 . . 122.1(3) ?
    C12 C11 H11 . . 118.9 ?
    C10 C11 H11 . . 118.9 ?
    C13 C12 C11 . . 120.3(3) ?
    C13 C12 H12 . . 119.8 ?
    C11 C12 H12 . . 119.8 ?
    C12 C13 C14 . . 119.4(3) ?
    C12 C13 H13 . . 120.3 ?
    C14 C13 H13 . . 120.3 ?
    C13 C14 C9 . . 121.1(3) ?
    C13 C14 H14 . . 119.4 ?
    C9 C14 H14 . . 119.4 ?
    C10 C15 H15A . . 109.5 ?
    C10 C15 H15B . . 109.5 ?
    H15A C15 H15B . . 109.5 ?
    C10 C15 H15C . . 109.5 ?
    H15A C15 H15C . . 109.5 ?
    H15B C15 H15C . . 109.5 ?
loop_
    _geom_hbond_atom_site_label_D
    _geom_hbond_atom_site_label_H
    _geom_hbond_atom_site_label_A
    _geom_hbond_site_symmetry_A
    _geom_hbond_distance_DH
    _geom_hbond_distance_HA
    _geom_hbond_distance_DA
    _geom_hbond_angle_DHA
    N2 H2 O1 4_666 0.899(10) 2.000(14) 2.876(3) 164(3)
