# Supplementary material for: N′-(2-Chloro­benzyl­idene)-2-methyl­benzohydrazide
Source: Acta Crystallogr Sect E Struct Rep Online. 2012 Jan 11;68(Pt 2):o357. doi: 10.1107/S1600536812000463 (PMC3275039; doi:10.1107/S1600536812000463)
Supplement: Supplementary file 2 [file e-68-0o357-Isup2.hkl]

# 
# h,k,l, Fc-squared, Fo-squared, sigma(Fo-squared) and status flag 
# 
data_I
_shelx_title ' test_0m in P2(1)/n' 
_shelx_refln_list_code          4 
_shelx_F_calc_maximum      263.43 
_exptl_crystal_F_000       568.00 
_reflns_d_resolution_high  0.8256 
 
loop_ 
 _symmetry_equiv_pos_as_xyz 
 'x, y, z' 
 '-x+1/2, y+1/2, -z+1/2' 
 '-x, -y, -z' 
 'x-1/2, -y-1/2, z-1/2' 
 
_cell_length_a     7.4305 
_cell_length_b    25.5955 
_cell_length_c     7.7926 
_cell_angle_alpha  90.000 
_cell_angle_beta  113.505 
_cell_angle_gamma  90.000 
 
_shelx_F_squared_multiplier     1.000 
 
loop_ 
 _refln_index_h 
 _refln_index_k 
 _refln_index_l 
 _refln_F_squared_calc 
 _refln_F_squared_meas 
 _refln_F_squared_sigma 
 _refln_observed_status 
   2   0   0    69397.53    39734.32   4514.95 o 
   4   0   0     5300.46     4948.41    116.72 o 
   6   0   0        1.08       14.03      4.82 o 
   8   0   0        0.11       -5.26      7.02 o 
   1   1   0      374.57      352.99     12.72 o 
   2   1   0     9450.54     8905.01    197.66 o 
   3   1   0        2.05        3.05      0.97 o 
   4   1   0     2864.82     2958.82     44.83 o 
   5   1   0       22.08       21.54      3.37 o 
   6   1   0      380.70      363.44     13.15 o 
   7   1   0        1.06       -0.88      6.14 o 
   8   1   0       20.16       13.32      6.04 o 
   1   2   0      938.44      915.61     23.16 o 
   2   2   0      618.64      639.97     15.76 o 
   3   2   0      213.45      207.55      6.18 o 
   4   2   0       67.37       78.78      3.21 o 
   5   2   0        0.06       -3.95      2.63 o 
   6   2   0      141.40      135.49      7.73 o 
   7   2   0        0.00       -3.51      5.26 o 
   8   2   0        0.46       -2.19      5.70 o 
   1   3   0      966.61      993.06     21.53 o 
   2   3   0      429.80      392.99      7.59 o 
   3   3   0      165.87      151.01      4.09 o 
   4   3   0       36.90       38.64      2.58 o 
   5   3   0       16.87       20.23      2.84 o 
   6   3   0       19.10       20.00      4.49 o 
   7   3   0        8.69        6.43      4.49 o 
   8   3   0       10.92       17.54      7.89 o 
   0   4   0     3520.74     3365.87    112.25 o 
   1   4   0     9246.94     8197.32    154.21 o 
   2   4   0     2389.76     2401.67     40.05 o 
   3   4   0      448.16      472.72      8.19 o 
   4   4   0      414.21      419.63      9.08 o 
   5   4   0        0.85        1.70      2.15 o 
   6   4   0       58.46       49.75      5.56 o 
   7   4   0        4.40       -1.03      6.80 o 
   8   4   0        0.05       -0.44      7.02 o 
   1   5   0     2128.37     2232.49     37.26 o 
   2   5   0      388.01      382.52      7.47 o 
   3   5   0       15.95       24.64      1.75 o 
   4   5   0      267.76      280.92      6.73 o 
   5   5   0       68.59       70.74      8.44 o 
   6   5   0       64.79       58.85      6.18 o 
   7   5   0       26.51       39.69      6.20 o 
   8   5   0        1.04       -4.82      6.58 o 
   0   6   0      995.00     1046.51     44.73 o 
   1   6   0     4984.63     4840.96     79.73 o 
   2   6   0     1176.51     1222.96     21.31 o 
   3   6   0     2220.23     2224.13     33.79 o 
   4   6   0        5.93        2.67      1.38 o 
   5   6   0      269.31      270.48     11.18 o 
   6   6   0       22.50       21.73      4.65 o 
   7   6   0        6.62       -5.58      3.72 o 
   8   6   0        0.14        0.44      4.82 o 
   1   7   0     1457.36     1469.42     25.09 o 
   2   7   0      169.71      165.66      4.06 o 
   3   7   0      116.33      115.05      2.86 o 
   4   7   0      176.41      169.18      6.16 o 
   5   7   0       50.82       46.27      4.05 o 
   6   7   0       44.25       49.08      5.73 o 
   7   7   0        5.39        3.52      4.42 o 
   8   7   0       21.43        9.78      5.11 o 
   0   8   0     3298.78     3429.22     80.59 o 
   1   8   0     5879.68     5974.33     98.36 o 
   2   8   0       18.18       27.08      1.64 o 
   3   8   0      652.97      671.54     12.83 o 
   4   8   0        3.44        1.85      1.85 o 
   5   8   0       63.44       55.82      8.86 o 
   6   8   0      112.98      114.04      8.11 o 
   7   8   0       28.85       35.38     10.30 o 
   1   9   0       47.53       58.90      1.83 o 
   2   9   0      421.26      408.39      8.41 o 
   3   9   0      281.38      280.09      6.47 o 
   4   9   0       21.01       23.29      2.76 o 
   5   9   0      117.19      106.83      5.48 o 
   6   9   0       16.74       27.96      4.80 o 
   7   9   0        2.86       10.37     10.52 o 
   0  10   0       80.39       78.25      3.48 o 
   1  10   0      142.42      183.27      3.81 o 
   2  10   0     2125.76     2180.91     37.37 o 
   3  10   0        4.57        5.66      1.39 o 
   4  10   0      171.52      171.41      8.47 o 
   5  10   0       21.81       26.22      3.95 o 
   6  10   0      145.43      147.31     10.52 o 
   7  10   0       67.47       55.47      6.80 o 
   1  11   0      254.30      273.73      5.31 o 
   2  11   0     1002.27     1127.80     20.43 o 
   3  11   0        8.70       18.35      1.88 o 
   4  11   0      245.97      268.67      8.52 o 
   5  11   0      221.31      205.25     10.74 o 
   6  11   0        1.85        7.03      5.04 o 
   7  11   0       19.74       15.56      5.48 o 
   0  12   0     5444.58     5583.19    130.95 o 
   1  12   0     5028.46     5400.69     89.63 o 
   2  12   0      647.50      672.16     13.14 o 
   3  12   0      965.78     1050.12     23.90 o 
   4  12   0        0.92        0.68      1.90 o 
   5  12   0       48.28       52.67      4.64 o 
   6  12   0       75.27       81.68     13.00 o 
   7  12   0       10.51        8.01      5.05 o 
   1  13   0      464.00      535.32     10.50 o 
   2  13   0       32.48       53.98      2.76 o 
   3  13   0       14.12       26.09      2.28 o 
   4  13   0        0.40       -2.22      1.99 o 
   5  13   0      201.55      207.36      8.36 o 
   6  13   0        7.62       13.63      3.67 o 
   7  13   0        1.79        4.12      4.05 o 
   0  14   0      345.52      323.03      9.99 o 
   1  14   0      227.01      211.00      5.16 o 
   2  14   0      301.70      310.90      7.38 o 
   3  14   0       24.32       32.26      3.27 o 
   4  14   0      278.03      265.94      8.76 o 
   5  14   0        9.66       14.17      3.29 o 
   6  14   0       25.76       22.92      4.26 o 
   7  14   0        5.24        7.33      4.93 o 
   1  15   0      136.34      151.45      4.68 o 
   2  15   0      143.87      126.97      4.35 o 
   3  15   0       60.72       66.70      4.38 o 
   4  15   0       23.35       26.21      4.73 o 
   5  15   0        1.35       -1.25      2.51 o 
   6  15   0       20.37       16.84      3.95 o 
   7  15   0        6.91        6.68      4.62 o 
   0  16   0      519.65      607.45     19.51 o 
   1  16   0      776.84      804.49     15.39 o 
   2  16   0       44.80       65.50      3.32 o 
   3  16   0       62.41       63.64      4.84 o 
   4  16   0      165.69      164.98      6.81 o 
   5  16   0        0.09        1.93      2.82 o 
   6  16   0        0.31        0.07      3.18 o 
   7  16   0        2.57        0.14      4.42 o 
   1  17   0       16.15       17.59      2.60 o 
   2  17   0       52.29       56.19      5.46 o 
   3  17   0       40.29       41.85      6.26 o 
   4  17   0       74.32       83.67      5.48 o 
   5  17   0       14.66       10.85      3.27 o 
   6  17   0       66.81       64.36      5.81 o 
   0  18   0       65.45       80.75      5.92 o 
   1  18   0      151.95      160.72      6.10 o 
   2  18   0      303.80      316.44      9.51 o 
   3  18   0       58.10       53.76      5.33 o 
   4  18   0       41.13       45.30      4.58 o 
   5  18   0        1.89        4.28      3.18 o 
   6  18   0        0.06       -2.39      3.47 o 
   1  19   0        3.88        6.22      2.51 o 
   2  19   0        0.73       -0.44      2.16 o 
   3  19   0       31.76       30.78      3.88 o 
   4  19   0        0.38       -1.92      2.61 o 
   5  19   0        8.33        7.85      3.55 o 
   6  19   0        4.82        3.11      3.14 o 
   0  20   0      772.63      836.39     23.41 o 
   1  20   0        3.23        0.27      2.32 o 
   2  20   0       44.39       44.70      4.10 o 
   3  20   0        0.02        3.22      2.76 o 
   4  20   0        5.93        3.42      3.09 o 
   5  20   0        5.62        6.27      3.48 o 
   6  20   0       31.43       30.94      5.20 o 
   1  21   0       84.13       77.13      7.35 o 
   2  21   0        0.29       -3.38      2.25 o 
   3  21   0        9.25       15.74      4.42 o 
   4  21   0        3.00       -2.17      2.97 o 
   5  21   0       64.18       69.83      6.15 o 
   6  21   0       10.34       13.52      4.18 o 
   0  22   0       69.74       66.65      9.21 o 
   1  22   0       21.28       21.97      3.52 o 
   2  22   0      108.60      106.04      5.96 o 
   3  22   0       17.93       14.31      4.82 o 
   4  22   0       19.89       18.32      4.21 o 
   5  22   0       73.16       70.02      6.29 o 
   1  23   0        1.27       -3.34      2.23 o 
   2  23   0       68.80       58.93      8.62 o 
   3  23   0      241.42      212.66     10.67 o 
   4  23   0       19.75       21.84      4.30 o 
   5  23   0       13.40       11.60      4.10 o 
   0  24   0      391.50      397.27     21.92 o 
   1  24   0       13.41       13.48      5.70 o 
   2  24   0      305.37      295.55     12.49 o 
   3  24   0       13.07       13.14      4.74 o 
   4  24   0       29.07       22.50     13.59 o 
   5  24   0        5.56        5.42      3.93 o 
   1  25   0        1.99        0.77      3.68 o 
   2  25   0        7.13       17.13      4.62 o 
   3  25   0       30.00       19.67      5.11 o 
   4  25   0        4.56        0.57      4.49 o 
   0  26   0      149.23      134.18     12.72 o 
   1  26   0      236.53      248.27     12.24 o 
   2  26   0      136.87      115.92     15.13 o 
   3  26   0       95.91       93.05      8.49 o 
   4  26   0       17.25       22.06      5.99 o 
   1  27   0       13.56       20.47      5.24 o 
   2  27   0      141.28      142.51     14.03 o 
   3  27   0       23.28       28.29      6.04 o 
   4  27   0       97.93       77.36     29.16 o 
   0  28   0        2.06        4.82      7.02 o 
   1  28   0       68.32       68.92      7.89 o 
   2  28   0        7.21        4.38      6.14 o 
   3  28   0       10.09        6.87      4.80 o 
   1  29   0       15.39       18.01      5.56 o 
   2  29   0        9.35        9.65      7.89 o 
   0  30   0       23.44       31.57      9.21 o 
   1  30   0       55.06       56.65     16.44 o 
   2  30   0       10.48       15.35      8.33 o 
  -7   0   1      288.51      225.39     15.79 o 
  -5   0   1     1019.02     1030.90     37.71 o 
  -3   0   1     3691.36     3730.59     87.43 o 
  -1   0   1      138.27      143.66      3.29 o 
   1   0   1       31.27       34.21      2.17 o 
   3   0   1      489.34      387.77     23.46 o 
   5   0   1       23.44       24.99      5.70 o 
  -8   1   1      118.11      102.18      9.29 o 
  -7   1   1        3.97        5.70      6.14 o 
  -6   1   1      698.28      718.89     27.65 o 
  -5   1   1        4.50       13.51      2.42 o 
  -4   1   1     2422.88     2723.78     45.88 o 
  -3   1   1      591.74      643.62     10.71 o 
  -2   1   1     6516.45     6442.61    121.67 o 
  -1   1   1     1001.17     1023.09     18.67 o 
   0   1   1      890.42      893.02     15.40 o 
   1   1   1      198.39      169.32      5.33 o 
   2   1   1      130.62      135.66      3.72 o 
   3   1   1      258.50      266.55      7.25 o 
   4   1   1       26.08       19.23      2.18 o 
   5   1   1        3.30        5.48      3.73 o 
   6   1   1        0.61       -0.44      4.82 o 
  -8   2   1        3.62        0.00      4.96 o 
  -7   2   1        1.47        1.95      3.68 o 
  -6   2   1      168.41      202.97      9.11 o 
  -5   2   1      318.43      330.23      9.73 o 
  -4   2   1     1982.17     2000.54     43.16 o 
  -3   2   1     1306.41     1286.34     22.47 o 
  -2   2   1    18624.20    15330.00    475.90 o 
  -1   2   1     4885.63     4509.23     73.54 o 
   0   2   1     8657.84     7382.59    124.87 o 
   1   2   1      598.33      568.55     12.15 o 
   2   2   1      612.50      644.99     14.08 o 
   3   2   1      233.27      216.10      7.90 o 
   4   2   1       48.99       41.16      3.18 o 
   5   2   1      136.47      147.63      7.13 o 
   6   2   1        1.77        3.07      5.26 o 
   7   2   1        1.63       -2.63      5.26 o 
  -8   3   1       11.16       14.03      8.33 o 
  -7   3   1        2.92       -2.19      3.95 o 
  -6   3   1      481.67      485.68     16.09 o 
  -5   3   1       12.91       12.51      2.30 o 
  -4   3   1     1783.37     1883.56     32.44 o 
  -3   3   1      155.05      158.38      3.96 o 
  -2   3   1     6617.04     6626.37    108.01 o 
  -1   3   1      726.99      700.08     12.17 o 
   0   3   1       13.59       12.26      1.01 o 
   1   3   1      361.64      324.23      6.52 o 
   2   3   1      129.34      119.39      5.82 o 
   3   3   1      140.33      172.71     10.30 o 
   4   3   1       50.67       47.65      7.82 o 
   5   3   1        1.59       -1.21      2.62 o 
   6   3   1       18.59       17.76      6.14 o 
   7   3   1        9.18        7.95      4.62 o 
  -8   4   1      171.83      135.49     13.15 o 
  -7   4   1        0.28        0.46      3.87 o 
  -6   4   1     1040.02      974.08     27.43 o 
  -5   4   1       26.86       33.29      2.55 o 
  -4   4   1     4746.40     4765.37     83.10 o 
  -3   4   1      222.40      228.94      7.54 o 
  -2   4   1      870.81      923.83     16.04 o 
  -1   4   1      580.74      570.86     10.19 o 
   0   4   1       25.32       19.82      1.01 o 
   1   4   1       22.85       30.22      1.31 o 
   2   4   1     2446.04     2427.81     76.45 o 
   3   4   1       16.55       22.52      2.18 o 
   4   4   1      156.20      150.52      5.53 o 
   5   4   1        2.80        0.66      3.29 o 
   6   4   1       31.04       39.71      5.42 o 
   7   4   1       23.48       22.21      5.42 o 
  -8   5   1      288.00      243.36     17.54 o 
  -7   5   1        0.00        1.97      3.72 o 
  -6   5   1      132.67      164.74     13.59 o 
  -5   5   1       34.88       38.34      5.63 o 
  -4   5   1       15.85       57.88      5.70 o 
  -3   5   1     1477.34     1523.92     26.18 o 
  -2   5   1     4467.37     4445.62     84.62 o 
  -1   5   1     6296.49     5940.70     87.05 o 
   0   5   1      799.77      751.05     13.31 o 
   1   5   1     4185.15     3966.15     58.61 o 
   2   5   1      637.37      584.56     10.44 o 
   3   5   1      152.32      131.03      3.56 o 
   4   5   1      100.09      107.01      4.06 o 
   5   5   1        2.18        6.52      3.84 o 
   6   5   1        4.59        1.03      3.56 o 
   7   5   1        0.74        4.68      9.87 o 
  -8   6   1        1.29       23.30      5.73 o 
  -7   6   1       71.62       62.63     10.74 o 
  -6   6   1       89.92      103.70      6.93 o 
  -5   6   1       93.96       91.70      8.80 o 
  -4   6   1      669.63      747.82     20.13 o 
  -3   6   1      583.19      607.29     14.30 o 
  -2   6   1       43.19       41.37      2.30 o 
  -1   6   1      430.15      401.80      6.78 o 
   0   6   1      207.94      192.81      4.25 o 
   1   6   1      706.46      735.39     18.86 o 
   2   6   1        0.38        4.80      0.91 o 
   3   6   1        0.10        0.46      1.23 o 
   4   6   1       69.90       72.81      5.45 o 
   5   6   1        6.13        8.01      3.28 o 
   6   6   1        6.69        6.27      4.00 o 
   7   6   1        8.26        4.67      4.82 o 
  -8   7   1      174.75      177.10     10.22 o 
  -7   7   1       11.42       23.66      4.80 o 
  -6   7   1      136.56      130.19      7.59 o 
  -5   7   1       66.21       70.28      5.86 o 
  -4   7   1        0.56        7.44      1.32 o 
  -3   7   1       12.79       13.60      3.10 o 
  -2   7   1     1887.25     1915.28     32.55 o 
  -1   7   1     1296.84     1263.53     19.36 o 
   0   7   1      236.91      236.71      5.78 o 
   1   7   1        6.80        6.27      0.85 o 
   2   7   1      402.40      380.98      7.01 o 
   3   7   1        1.16        1.74      1.02 o 
   4   7   1        9.12        5.20      2.70 o 
   5   7   1       82.29       72.73      5.14 o 
   6   7   1        0.45       -1.27      3.24 o 
   7   7   1        3.41        6.14      4.21 o 
  -8   8   1        0.07        1.32      6.14 o 
  -7   8   1      259.63      257.53     19.29 o 
  -6   8   1      111.37      106.14      6.82 o 
  -5   8   1      425.54      435.67     11.73 o 
  -4   8   1      596.53      593.51     14.32 o 
  -3   8   1     1094.56     1146.43     23.96 o 
  -2   8   1       13.22       16.60      1.38 o 
  -1   8   1       67.20       91.89      2.79 o 
   0   8   1       52.88       59.91      2.38 o 
   1   8   1       52.13       55.52      1.81 o 
   2   8   1      397.37      394.79      7.24 o 
   3   8   1      409.92      390.25      7.49 o 
   4   8   1      146.51      134.92      5.73 o 
   5   8   1       10.88       11.09      3.59 o 
   6   8   1       75.17       63.47      6.49 o 
   7   8   1       44.05       40.32      6.35 o 
  -8   9   1        4.59        6.05      4.62 o 
  -7   9   1       22.45       30.60      5.58 o 
  -6   9   1        1.66        5.87      8.77 o 
  -5   9   1       77.70       83.58      4.80 o 
  -4   9   1        0.42        2.80      1.85 o 
  -3   9   1     1206.04     1283.43     22.78 o 
  -2   9   1      190.49      191.65      4.70 o 
  -1   9   1       10.14       14.88      1.15 o 
   0   9   1     1082.47     1017.11     26.70 o 
   1   9   1       97.83      109.14      2.83 o 
   2   9   1      188.61      192.59      4.29 o 
   3   9   1       15.79       19.72      1.66 o 
   4   9   1        1.25        4.76      2.32 o 
   5   9   1       26.79       26.69      3.74 o 
   6   9   1       17.71       18.46     11.40 o 
   7   9   1        0.88        2.91      6.80 o 
  -8  10   1        0.45        1.02      4.80 o 
  -7  10   1        0.01        0.11      4.18 o 
  -6  10   1       14.35       21.46      4.49 o 
  -5  10   1      276.23      296.74      9.37 o 
  -4  10   1        0.92        4.04      1.85 o 
  -3  10   1      866.17      950.49     17.51 o 
  -2  10   1        3.72        5.22      1.19 o 
  -1  10   1     2587.50     2604.15     59.83 o 
   0  10   1      194.83      189.29      4.53 o 
   1  10   1      497.17      465.71      8.20 o 
   2  10   1       23.96       29.88      3.25 o 
   3  10   1       92.49       82.18      3.34 o 
   4  10   1       64.05       57.15      4.29 o 
   5  10   1       76.95       78.62      5.48 o 
   6  10   1       14.24       12.88      4.38 o 
   7  10   1        8.43        9.65      5.27 o 
  -8  11   1        3.44       -5.19      3.79 o 
  -7  11   1       27.41       37.65      6.18 o 
  -6  11   1        2.25        0.82      3.56 o 
  -5  11   1      163.61      177.54     11.17 o 
  -4  11   1      274.40      292.41      8.85 o 
  -3  11   1     1625.42     1700.91     29.96 o 
  -2  11   1      565.74      598.06     11.73 o 
  -1  11   1      635.35      686.92     18.29 o 
   0  11   1     1540.27     1485.57     25.90 o 
   1  11   1      877.69      977.91     15.77 o 
   2  11   1        0.47       -0.34      0.89 o 
   3  11   1      142.81      140.99      5.32 o 
   4  11   1        6.35        8.94      2.56 o 
   5  11   1      158.03      147.10      7.19 o 
   6  11   1      150.28      133.57      8.35 o 
   7  11   1        4.82        3.32      4.21 o 
  -7  12   1       54.53       61.96      7.11 o 
  -6  12   1        0.93       -0.08      2.67 o 
  -5  12   1      224.68      219.91      7.93 o 
  -4  12   1      129.81      125.30      5.48 o 
  -3  12   1      530.15      519.48     10.81 o 
  -2  12   1       33.81       46.61      3.01 o 
  -1  12   1        5.59        3.21      1.60 o 
   0  12   1        6.43        6.53      1.22 o 
   1  12   1       19.24       34.95      1.88 o 
   2  12   1      244.41      257.32      6.37 o 
   3  12   1      142.47      145.15      4.61 o 
   4  12   1        0.34        2.56      2.38 o 
   5  12   1       85.62       94.73      9.10 o 
   6  12   1        0.96        4.38      4.18 o 
   7  12   1       47.03       52.42      7.11 o 
  -7  13   1       15.26       14.26      5.11 o 
  -6  13   1       45.78       45.91      7.93 o 
  -5  13   1        7.88        8.13      2.95 o 
  -4  13   1       41.32       43.54      3.78 o 
  -3  13   1       19.55       24.14      2.28 o 
  -2  13   1      511.45      531.79     10.96 o 
  -1  13   1      209.91      214.41      5.26 o 
   0  13   1       14.02       21.33      1.71 o 
   1  13   1        7.60       15.03      1.67 o 
   2  13   1       59.60       52.69      2.86 o 
   3  13   1      313.54      316.55     13.53 o 
   4  13   1      122.73      129.92      6.23 o 
   5  13   1      218.13      225.16     10.36 o 
   6  13   1        8.93        8.26      3.89 o 
   7  13   1        0.32       -0.14      4.12 o 
  -7  14   1        0.08       -1.49      3.79 o 
  -6  14   1       18.50       20.29      3.84 o 
  -5  14   1        8.23        6.84      2.93 o 
  -4  14   1       39.77       42.89      5.08 o 
  -3  14   1        6.55       16.15      2.15 o 
  -2  14   1      685.36      767.08     15.01 o 
  -1  14   1      244.31      278.69      6.45 o 
   0  14   1        8.43        1.54      1.13 o 
   1  14   1      703.12      764.66     15.06 o 
   2  14   1        2.35        0.33      1.36 o 
   3  14   1      293.48      301.99      9.24 o 
   4  14   1       95.40      112.18      6.74 o 
   5  14   1       10.77       18.00      4.35 o 
   6  14   1        0.45        2.11      3.33 o 
  -7  15   1       10.26       16.21      5.42 o 
  -6  15   1        1.85        2.45      3.12 o 
  -5  15   1        0.97       -0.79      3.49 o 
  -4  15   1        1.08        7.79      2.67 o 
  -3  15   1        0.33       -0.44      1.85 o 
  -2  15   1      154.52      173.91      5.95 o 
  -1  15   1       48.01       35.26      2.27 o 
   0  15   1      128.46      140.71      4.43 o 
   1  15   1       28.19       32.14      2.22 o 
   2  15   1        7.42        7.82      1.94 o 
   3  15   1      238.42      234.67      7.93 o 
   4  15   1      189.26      165.79      6.95 o 
   5  15   1       41.64       42.37      5.13 o 
   6  15   1       49.38       44.72      5.30 o 
  -7  16   1       18.68       18.70      5.05 o 
  -6  16   1       61.54       65.97      7.71 o 
  -5  16   1       20.90       18.51      3.67 o 
  -4  16   1      319.17      314.92      9.85 o 
  -3  16   1      182.66      187.55      6.81 o 
  -2  16   1        1.67        4.12      1.90 o 
  -1  16   1       36.05       45.36      2.91 o 
   0  16   1      159.79      170.66      4.91 o 
   1  16   1      111.92      115.11      5.03 o 
   2  16   1      677.58      709.61     15.63 o 
   3  16   1      220.59      217.54      7.79 o 
   4  16   1      143.65      152.24      7.22 o 
   5  16   1       35.96       32.17      4.44 o 
   6  16   1       34.25       38.25      9.90 o 
  -7  17   1        3.00        6.48      4.93 o 
  -6  17   1       33.36       26.37      4.47 o 
  -5  17   1        0.08       -1.42      3.18 o 
  -4  17   1       40.95       48.03      4.43 o 
  -3  17   1      284.23      291.32      9.18 o 
  -2  17   1       47.85       53.83      3.86 o 
  -1  17   1      254.95      276.07      9.18 o 
   0  17   1      455.31      460.60      9.90 o 
   1  17   1      379.25      376.43     10.43 o 
   2  17   1      106.14      111.08      9.49 o 
   3  17   1       35.05       29.74      5.87 o 
   4  17   1       46.54       45.96      8.35 o 
   5  17   1       17.01       21.12      3.93 o 
   6  17   1       19.51       16.79      4.36 o 
  -7  18   1        0.51       -0.75      4.18 o 
  -6  18   1        2.51       -1.32      3.51 o 
  -5  18   1       66.43       70.95      5.63 o 
  -4  18   1       11.99       13.46      3.26 o 
  -3  18   1        3.86        1.42      2.66 o 
  -2  18   1       58.58       62.05      4.38 o 
  -1  18   1       14.89       13.59      2.58 o 
   0  18   1        0.17        0.63      1.90 o 
   1  18   1      438.57      407.37     14.68 o 
   2  18   1      104.29       98.26      5.21 o 
   3  18   1       75.58       73.48      4.88 o 
   4  18   1       66.82       73.95      5.67 o 
   5  18   1      101.05      103.29      8.22 o 
   6  18   1        6.62        1.71      4.80 o 
  -6  19   1       27.76       25.08      4.67 o 
  -5  19   1       21.13       18.33      4.94 o 
  -4  19   1       12.03        8.28      3.16 o 
  -3  19   1        4.99        3.53      2.67 o 
  -2  19   1       88.57       89.60      4.98 o 
  -1  19   1      216.64      205.01      7.02 o 
   0  19   1      106.83       98.26      3.90 o 
   1  19   1        0.02        1.13      2.16 o 
   2  19   1        5.31        7.77      2.86 o 
   3  19   1        0.56        5.36      3.95 o 
   4  19   1       13.92       13.76      3.47 o 
   5  19   1       33.58       44.17      6.07 o 
   6  19   1        1.23        2.67      4.93 o 
  -6  20   1       14.44       12.87      4.13 o 
  -5  20   1        3.11        0.76      3.12 o 
  -4  20   1        0.75       -4.01      4.22 o 
  -3  20   1       23.31       27.43      4.80 o 
  -2  20   1        8.66        2.03      2.47 o 
  -1  20   1       95.37       99.96      5.09 o 
   0  20   1        0.87       -2.99      1.99 o 
   1  20   1      104.17      101.48      5.42 o 
   2  20   1       46.71       51.54      6.77 o 
   3  20   1      424.75      448.85     18.46 o 
   4  20   1        1.75        2.90      3.02 o 
   5  20   1      136.84      132.98     27.19 o 
  -6  21   1        0.40       -5.48      3.65 o 
  -5  21   1       18.10        9.21      3.67 o 
  -4  21   1       24.13       19.20      3.84 o 
  -3  21   1        4.18       -1.83      3.37 o 
  -2  21   1       29.57       27.20      3.60 o 
  -1  21   1       49.56       56.21      5.56 o 
   0  21   1        5.06        2.80      3.56 o 
   1  21   1        2.45       -1.90      2.43 o 
   2  21   1       22.37       21.54      4.35 o 
   3  21   1        3.60        9.34      3.44 o 
   4  21   1       40.36       39.29      6.35 o 
   5  21   1        2.65        4.14      4.80 o 
  -6  22   1       17.51       13.79      4.26 o 
  -5  22   1       17.66       15.15      4.11 o 
  -4  22   1        0.16        0.03      2.95 o 
  -3  22   1       14.50       13.15      4.34 o 
  -2  22   1       12.81        8.82      3.20 o 
  -1  22   1        1.62       -0.99      2.25 o 
   0  22   1      498.66      502.61     17.50 o 
   1  22   1       83.54       85.65      8.96 o 
   2  22   1      273.06      272.66      9.58 o 
   3  22   1       45.59       66.34      7.28 o 
   4  22   1      235.49      245.64     40.34 o 
   5  22   1        0.65        1.42      4.49 o 
  -5  23   1        6.76        3.56      3.67 o 
  -4  23   1      182.54      183.24     10.22 o 
  -3  23   1        3.58        0.88      5.70 o 
  -2  23   1      130.98      140.26      6.55 o 
  -1  23   1        6.03        2.72      2.73 o 
   0  23   1      171.21      173.83     12.06 o 
   1  23   1       38.11       43.04      5.29 o 
   2  23   1       18.78       22.02      4.96 o 
   3  23   1       21.39       17.10      5.27 o 
   4  23   1       13.90       26.34      7.02 o 
   5  23   1       14.77       17.66      6.14 o 
  -5  24   1        4.38       -1.02      4.20 o 
  -4  24   1       66.59       58.80     24.34 o 
  -3  24   1        7.25        7.11      4.82 o 
  -2  24   1       42.58       35.35      4.32 o 
  -1  24   1        2.97        1.96      4.00 o 
   0  24   1       23.31       33.45      5.58 o 
   1  24   1       50.76       59.82      5.07 o 
   2  24   1       97.75       88.77     14.03 o 
   3  24   1      139.16       69.72     11.40 o 
   4  24   1       57.36       63.31     12.28 o 
  -5  25   1        6.91       11.04      4.12 o 
  -4  25   1        0.06       -0.39      3.87 o 
  -3  25   1      100.67      105.70      8.42 o 
  -2  25   1       70.91       93.36      7.55 o 
  -1  25   1      443.38      405.90     15.97 o 
   0  25   1       80.31       99.28      7.79 o 
   1  25   1      588.91      577.63     20.26 o 
   2  25   1      188.10      193.83     16.44 o 
   3  25   1       28.70       17.10      5.27 o 
   4  25   1       24.72       32.42      8.55 o 
  -4  26   1        1.45        2.75      5.70 o 
  -3  26   1      134.42      125.04      9.87 o 
  -2  26   1        2.25        4.35      4.00 o 
  -1  26   1       78.03       92.22      8.37 o 
   0  26   1       12.51       18.96      5.11 o 
   1  26   1       54.52       59.63     14.47 o 
   2  26   1        1.60        6.14      4.49 o 
   3  26   1        5.75        5.03      4.62 o 
   4  26   1        1.19       -1.54      4.80 o 
  -4  27   1       25.87       24.65      5.87 o 
  -3  27   1       42.99       45.30      6.49 o 
  -2  27   1      113.16      112.69     13.59 o 
  -1  27   1      100.27       83.09      8.04 o 
   0  27   1      101.82      105.49      9.11 o 
   1  27   1        7.36        4.56      4.18 o 
   2  27   1       35.71       33.13      5.99 o 
   3  27   1       38.47       46.46      8.55 o 
  -3  28   1        7.63        2.71      4.18 o 
  -2  28   1        1.88       -3.07      5.26 o 
  -1  28   1       15.45       24.03      5.73 o 
   0  28   1       17.34       23.60      5.73 o 
   1  28   1       28.02       35.25     15.57 o 
   2  28   1       21.89       13.15      7.89 o 
   3  28   1       73.04       68.01     23.24 o 
  -3  29   1        1.59       -2.39      5.04 o 
  -2  29   1        0.61        0.00      5.70 o 
  -1  29   1        0.01        4.96      4.49 o 
   0  29   1        2.42        3.04      4.49 o 
   1  29   1        8.05       11.18      4.96 o 
   2  29   1        1.76       -3.95      6.58 o 
  -2  30   1        0.93        0.88      7.02 o 
  -1  30   1        1.22        1.42      4.53 o 
   0  30   1       20.82       15.45      5.70 o 
   1  30   1       46.18       56.57     11.84 o 
  -8   0   2        9.42       16.66      7.89 o 
  -6   0   2        2.32       -0.72      3.07 o 
  -4   0   2      273.22      229.44      6.74 o 
  -2   0   2     6212.81     5734.59    125.37 o 
   0   0   2    12998.19    10860.60    352.99 o 
   2   0   2     1111.59      979.04     26.97 o 
   4   0   2       10.01        9.21      3.95 o 
  -8   1   2        6.73        8.70      5.11 o 
  -7   1   2       19.60       22.69      3.93 o 
  -6   1   2        4.48        3.60      2.17 o 
  -5   1   2        2.43        1.48      1.59 o 
  -4   1   2       49.03       58.59      2.91 o 
  -3   1   2        0.04        1.10      0.67 o 
  -2   1   2     2127.14     2041.37     31.63 o 
  -1   1   2        0.17        0.50      0.45 o 
   0   1   2      156.14      182.26      4.44 o 
   1   1   2       66.03       53.15      2.78 o 
   2   1   2       61.72       76.07      3.23 o 
   3   1   2        0.69        0.91      1.36 o 
   4   1   2       82.98       91.45      5.58 o 
   5   1   2        1.38        3.11      3.24 o 
   6   1   2       43.01       42.53      8.33 o 
  -8   2   2       39.24       39.64      7.67 o 
  -7   2   2      103.37       95.20      6.00 o 
  -6   2   2      134.61      140.96      5.78 o 
  -5   2   2      165.20      166.42      7.29 o 
  -4   2   2       42.63       50.36      2.84 o 
  -3   2   2      967.26      990.76     20.50 o 
  -2   2   2       13.81       11.90      0.98 o 
  -1   2   2      267.01      261.79      5.00 o 
   0   2   2       11.66       14.04      1.32 o 
   1   2   2      323.66      340.70      7.44 o 
   2   2   2        0.31        1.68      1.34 o 
   3   2   2      413.54      426.11     11.31 o 
   4   2   2       14.46       18.76      3.72 o 
   5   2   2      107.51      105.17      7.89 o 
   6   2   2       29.01       37.71      8.33 o 
   7   2   2      130.66      132.42     13.15 o 
  -8   3   2      186.14       86.82     12.28 o 
  -7   3   2        3.77        5.19      3.68 o 
  -6   3   2      393.62      411.93     24.34 o 
  -5   3   2       59.01       68.12      3.22 o 
  -4   3   2      152.95      166.03      4.43 o 
  -3   3   2        3.85        5.89      0.94 o 
  -2   3   2      264.58      271.10      5.02 o 
  -1   3   2     2043.21     1913.91     32.55 o 
   0   3   2      948.75      932.61     16.88 o 
   1   3   2     2117.22     2101.53     36.28 o 
   2   3   2      149.87      103.67      3.59 o 
   3   3   2      959.24      956.56     21.25 o 
   4   3   2       47.00       40.32      7.02 o 
   5   3   2      151.27      138.55     10.52 o 
   6   3   2       50.77       51.30      8.77 o 
   7   3   2       24.11       16.22      8.33 o 
  -8   4   2        2.47        4.60      5.26 o 
  -7   4   2        0.05       -1.97      3.41 o 
  -6   4   2       27.82       34.93      4.62 o 
  -5   4   2       96.81      106.39      5.02 o 
  -4   4   2      225.50      245.26      8.80 o 
  -3   4   2      103.95      111.11      3.10 o 
  -2   4   2      531.01      549.66      9.18 o 
  -1   4   2     1742.80     1680.03     28.72 o 
   0   4   2      238.40      254.30      5.69 o 
   1   4   2       69.32      104.90      3.42 o 
   2   4   2        7.54        2.48      1.25 o 
   3   4   2       19.57       27.95      2.78 o 
   4   4   2       58.88       51.49      5.11 o 
   5   4   2      165.73      167.07     12.28 o 
   6   4   2        6.82       13.53      4.49 o 
   7   4   2        2.33       -1.33      6.80 o 
  -8   5   2       60.57       51.28      6.58 o 
  -7   5   2        0.09        3.51      3.79 o 
  -6   5   2      108.99       90.71     11.18 o 
  -5   5   2       51.71       55.87      3.09 o 
  -4   5   2      297.83      296.87      6.71 o 
  -3   5   2       29.68       42.85      3.34 o 
  -2   5   2      345.24      351.68      6.40 o 
  -1   5   2        3.08        6.03      0.97 o 
   0   5   2      336.01      336.73      7.17 o 
   1   5   2      145.25      143.31      4.96 o 
   2   5   2        2.67        0.42      1.14 o 
   3   5   2       38.70       41.65      3.13 o 
   4   5   2        6.78        4.78      2.93 o 
   5   5   2        3.45       10.39      2.97 o 
   6   5   2        0.60        3.72      6.14 o 
   7   5   2        3.74        4.70      5.11 o 
  -8   6   2       80.83       77.88      7.68 o 
  -7   6   2       11.61        5.92      4.03 o 
  -6   6   2       93.95       95.95      6.85 o 
  -5   6   2        4.85        5.20      1.99 o 
  -4   6   2       14.97       14.19      1.68 o 
  -3   6   2     2963.38     3036.68     50.74 o 
  -2   6   2      975.91     1032.38     16.27 o 
  -1   6   2      992.82      925.65     16.60 o 
   0   6   2     1051.20     1040.66     18.73 o 
   1   6   2     1507.48     1445.32     22.64 o 
   2   6   2       28.81       32.30      2.01 o 
   3   6   2        0.39        2.42      1.58 o 
   4   6   2       92.93      105.36      4.53 o 
   5   6   2       84.46       81.76     11.32 o 
   6   6   2       49.31       41.55      6.04 o 
   7   6   2        1.05        0.03      4.62 o 
  -8   7   2        4.46        5.92      4.65 o 
  -7   7   2       14.05       21.51      4.96 o 
  -6   7   2        3.40        2.41      3.41 o 
  -5   7   2       68.16       76.81      4.36 o 
  -4   7   2      520.47      517.26     10.36 o 
  -3   7   2        1.25       13.04      1.25 o 
  -2   7   2       95.27      104.74      2.77 o 
  -1   7   2       45.24       52.94      2.18 o 
   0   7   2      204.46      201.94      4.91 o 
   1   7   2      285.77      264.66      5.38 o 
   2   7   2     1670.29     1604.18     27.61 o 
   3   7   2      193.11      208.28      5.19 o 
   4   7   2       68.45       61.67      7.99 o 
   5   7   2       36.27       35.83      4.29 o 
   6   7   2       28.36       31.26      5.56 o 
   7   7   2        1.04       -1.06      4.93 o 
  -8   8   2        2.12        3.51      4.65 o 
  -7   8   2        1.16        5.70      4.38 o 
  -6   8   2       68.55       60.90      6.04 o 
  -5   8   2        0.01       -0.18      1.93 o 
  -4   8   2      243.58      246.63      8.95 o 
  -3   8   2       46.82       41.33      3.45 o 
  -2   8   2      751.52      716.84     11.87 o 
  -1   8   2     1205.62     1235.87     21.81 o 
   0   8   2     1056.13     1056.82     19.17 o 
   1   8   2      846.85      856.79     14.20 o 
   2   8   2       24.35       35.52      2.91 o 
   3   8   2      268.67      256.96      5.99 o 
   4   8   2        5.60        9.99      2.76 o 
   5   8   2        0.29       -1.63      2.69 o 
   6   8   2       11.14       13.51      5.05 o 
   7   8   2        7.73        3.54      6.58 o 
  -8   9   2       22.63       18.17      6.14 o 
  -7   9   2      109.77      112.34     10.74 o 
  -6   9   2       59.55       62.35      6.18 o 
  -5   9   2      395.25      378.09     10.63 o 
  -4   9   2      216.00      222.48      7.00 o 
  -3   9   2      146.49      132.19      3.30 o 
  -2   9   2       14.05       13.48      1.31 o 
  -1   9   2      368.48      367.75      7.71 o 
   0   9   2     3761.20     3588.61     60.44 o 
   1   9   2      397.91      436.70     10.62 o 
   2   9   2      807.31      793.21     15.07 o 
   3   9   2       27.17       32.64      2.29 o 
   4   9   2      668.84      626.40     22.69 o 
   5   9   2        0.10       -1.83      2.47 o 
   6   9   2        2.82        6.34      4.62 o 
  -8  10   2        2.04        2.84      4.80 o 
  -7  10   2       34.52       40.75     10.96 o 
  -6  10   2       15.83       22.08      4.31 o 
  -5  10   2        2.78        2.63      2.48 o 
  -4  10   2       27.43       30.70      3.02 o 
  -3  10   2       23.06       20.67      2.04 o 
  -2  10   2      420.24      364.41      6.84 o 
  -1  10   2        0.50        0.23      0.92 o 
   0  10   2      325.46      318.15      7.19 o 
   1  10   2      157.31      174.89      6.37 o 
   2  10   2      540.60      527.25     10.54 o 
   3  10   2       13.62       16.35      2.23 o 
   4  10   2      206.09      201.66      7.71 o 
   5  10   2        1.45       -2.37      2.61 o 
   6  10   2       52.05       58.71      6.63 o 
  -8  11   2        0.84        0.22      4.34 o 
  -7  11   2        0.42        1.32      3.72 o 
  -6  11   2       22.96       28.60      4.73 o 
  -5  11   2        0.32       -2.99      1.99 o 
  -4  11   2       28.11       30.47      3.20 o 
  -3  11   2       49.22       43.26      2.58 o 
  -2  11   2       20.48       21.80      1.79 o 
  -1  11   2      676.70      677.60     13.02 o 
   0  11   2     1382.96     1474.75     26.29 o 
   1  11   2      917.42     1004.57     21.01 o 
   2  11   2      150.53      163.85      4.97 o 
   3  11   2      357.57      381.77     12.97 o 
   4  11   2        9.06       18.36      3.60 o 
   5  11   2        1.43        7.39      4.05 o 
   6  11   2      229.78      234.43     14.47 o 
  -8  12   2        0.78        1.95      4.17 o 
  -7  12   2        9.42        9.62      4.49 o 
  -6  12   2        0.34       -0.84      2.61 o 
  -5  12   2       31.79       31.91      3.71 o 
  -4  12   2       54.29       52.29      7.05 o 
  -3  12   2        0.14       -1.45      1.48 o 
  -2  12   2      344.04      280.63      5.86 o 
  -1  12   2      967.32      914.44     19.90 o 
   0  12   2      175.10      151.06      5.01 o 
   1  12   2       74.26       62.78      2.60 o 
   2  12   2      318.62      318.10      9.23 o 
   3  12   2      447.06      440.01     13.67 o 
   4  12   2      684.67      685.57     20.89 o 
   5  12   2       26.67       25.55      4.01 o 
   6  12   2      176.61      230.51     11.73 o 
  -8  13   2        4.34        1.16      4.30 o 
  -7  13   2        4.36        0.88      4.34 o 
  -6  13   2       29.96       22.13      3.88 o 
  -5  13   2       39.32       31.09      3.62 o 
  -4  13   2       90.67       92.46      4.80 o 
  -3  13   2       52.73       54.26      3.32 o 
  -2  13   2        0.00       -0.58      1.52 o 
  -1  13   2       11.15       19.46      2.18 o 
   0  13   2        0.12        2.96      1.25 o 
   1  13   2       59.72       65.68      2.86 o 
   2  13   2       27.91       26.55      2.42 o 
   3  13   2       38.77       44.56      3.98 o 
   4  13   2       85.65       98.08      6.48 o 
   5  13   2       74.65       70.02      7.93 o 
   6  13   2      216.68      239.86     17.54 o 
  -7  14   2       24.65       22.60      5.37 o 
  -6  14   2        4.29        5.19      3.27 o 
  -5  14   2       48.79       46.56      4.67 o 
  -4  14   2       58.46       56.10      4.66 o 
  -3  14   2      534.29      537.71     12.91 o 
  -2  14   2      183.99      190.43      6.90 o 
  -1  14   2      125.47      110.25      3.68 o 
   0  14   2      233.93      221.55      5.75 o 
   1  14   2      325.82      317.52      7.72 o 
   2  14   2      437.02      432.68     14.33 o 
   3  14   2      191.46      196.09     10.01 o 
   4  14   2      476.65      469.97     16.72 o 
   5  14   2       30.29       38.71      6.18 o 
   6  14   2      101.34      137.69     15.35 o 
  -7  15   2       10.11        2.30      4.49 o 
  -6  15   2        1.32        1.90      2.86 o 
  -5  15   2        6.00        6.43      2.78 o 
  -4  15   2       28.75       28.43      3.45 o 
  -3  15   2       46.06       52.83      3.80 o 
  -2  15   2      130.38      140.17      5.24 o 
  -1  15   2      224.69      228.39      6.01 o 
   0  15   2      574.79      538.95     11.24 o 
   1  15   2       97.32       95.31      3.81 o 
   2  15   2     1410.45     1407.03     39.81 o 
   3  15   2       79.33       79.68      5.30 o 
   4  15   2      160.82      199.95     14.91 o 
   5  15   2       46.17       42.19     14.03 o 
   6  15   2        2.35        7.31      5.11 o 
  -7  16   2        0.02       -3.40      3.87 o 
  -6  16   2        0.71       -4.14      2.76 o 
  -5  16   2       88.58      102.19      5.79 o 
  -4  16   2        0.00       -0.60      2.18 o 
  -3  16   2      226.56      247.76      8.01 o 
  -2  16   2       14.40       23.50      3.14 o 
  -1  16   2     1843.54     1804.06     32.02 o 
   0  16   2       66.75       71.24      7.15 o 
   1  16   2      457.54      461.79     16.63 o 
   2  16   2       21.90       30.39      3.34 o 
   3  16   2       71.87       63.06     16.88 o 
   4  16   2       19.98       28.30      5.27 o 
   5  16   2       38.42       47.23     10.30 o 
   6  16   2        3.52       -2.07      5.48 o 
  -7  17   2        1.30       -4.56      3.48 o 
  -6  17   2        1.41       -4.92      3.28 o 
  -5  17   2        2.15        3.33      3.02 o 
  -4  17   2       40.41       42.50      4.76 o 
  -3  17   2       33.39       36.21      3.71 o 
  -2  17   2       20.72       28.67      3.09 o 
  -1  17   2       73.10      104.95      6.75 o 
   0  17   2       87.60       93.44      3.83 o 
   1  17   2       35.68       33.52      3.44 o 
   2  17   2      101.03      101.13      5.38 o 
   3  17   2      129.64      131.08     10.52 o 
   4  17   2        1.32        1.32      4.03 o 
   5  17   2       23.36       20.43      5.73 o 
  -7  18   2        2.41       -4.59      4.00 o 
  -6  18   2       28.96       28.98      4.61 o 
  -5  18   2       34.64       39.35      4.61 o 
  -4  18   2      280.83      289.36     12.80 o 
  -3  18   2      137.42      151.56      7.87 o 
  -2  18   2      928.74      920.47     21.16 o 
  -1  18   2       34.34       38.42      3.31 o 
   0  18   2      597.34      574.36     12.47 o 
   1  18   2        4.86       10.23      2.76 o 
   2  18   2       64.04       81.56      6.31 o 
   3  18   2       49.00       59.36     16.22 o 
   4  18   2       29.70       29.16      6.04 o 
   5  18   2       79.22       69.21      8.04 o 
  -7  19   2        3.84        3.51      6.14 o 
  -6  19   2       62.37       47.53      5.30 o 
  -5  19   2        5.68       10.11      3.47 o 
  -4  19   2       31.89       37.20      5.91 o 
  -3  19   2        1.65        8.12      3.56 o 
  -2  19   2      548.41      550.78     14.16 o 
  -1  19   2       46.70       53.10      4.06 o 
   0  19   2      136.29      148.69      5.05 o 
   1  19   2      366.71      351.41     10.59 o 
   2  19   2      338.41      348.09     11.49 o 
   3  19   2      331.07      294.57     36.18 o 
   4  19   2        0.34        3.29      4.34 o 
   5  19   2       21.39       17.34     11.40 o 
  -6  20   2        1.06        4.16      3.27 o 
  -5  20   2       59.28       59.55      5.37 o 
  -4  20   2      123.41      129.77      6.57 o 
  -3  20   2       90.77       96.18     14.25 o 
  -2  20   2      805.04      778.55     31.79 o 
  -1  20   2      153.36      162.53      6.62 o 
   0  20   2     1278.86     1235.64     27.62 o 
   1  20   2       20.97       20.17      3.62 o 
   2  20   2      377.96      386.38     14.59 o 
   3  20   2        5.44       14.72      4.93 o 
   4  20   2       30.11       30.81      6.18 o 
   5  20   2        0.57        5.26      5.27 o 
  -6  21   2       70.59       61.96      7.93 o 
  -5  21   2        5.33        8.62      4.51 o 
  -4  21   2       46.05       45.07      4.89 o 
  -3  21   2       62.76       62.13      6.18 o 
  -2  21   2       82.56      104.37      5.64 o 
  -1  21   2      620.28      660.59     18.76 o 
   0  21   2       61.69       98.07      7.37 o 
   1  21   2      818.71      798.65     19.69 o 
   2  21   2      122.22      130.51      6.69 o 
   3  21   2      258.09      271.53     19.29 o 
   4  21   2      169.81      163.86     37.05 o 
   5  21   2       90.71       96.39     13.37 o 
  -6  22   2        2.25        3.99      4.45 o 
  -5  22   2       14.43       15.52      7.17 o 
  -4  22   2        9.88        8.62      4.18 o 
  -3  22   2       34.67       49.64      7.67 o 
  -2  22   2        8.44        9.05      3.09 o 
  -1  22   2       30.48       40.49      5.86 o 
   0  22   2        5.07       14.26      4.49 o 
   1  22   2      357.64      369.59     11.52 o 
   2  22   2       17.15       16.88      4.96 o 
   3  22   2       12.62       21.17      5.42 o 
   4  22   2       68.23       60.57     12.06 o 
  -6  23   2        0.03       -4.74      3.16 o 
  -5  23   2       15.61       12.46      4.18 o 
  -4  23   2        0.96        0.09      3.68 o 
  -3  23   2      105.56       96.01      7.16 o 
  -2  23   2       78.21       97.78      7.96 o 
  -1  23   2       93.95       86.29     15.79 o 
   0  23   2      349.73      348.70     17.76 o 
   1  23   2        7.17       10.40      3.41 o 
   2  23   2      359.84      336.12     15.79 o 
   3  23   2       16.01       19.65      5.42 o 
   4  23   2       13.60       11.62      5.58 o 
  -5  24   2       63.47       66.67     10.95 o 
  -4  24   2       11.32       17.43      5.26 o 
  -3  24   2       80.10       89.53     27.84 o 
  -2  24   2       18.02       17.79      3.78 o 
  -1  24   2      235.76      234.93     11.29 o 
   0  24   2        9.87       20.99      4.96 o 
   1  24   2        1.43       -4.41      2.94 o 
   2  24   2       15.87        9.66      4.80 o 
   3  24   2        0.59        0.00      4.34 o 
   4  24   2       82.50       78.28      9.11 o 
  -5  25   2        5.31       12.53      5.42 o 
  -4  25   2        2.26        3.95      4.00 o 
  -3  25   2        1.78        1.32      3.72 o 
  -2  25   2        1.84        3.73      3.72 o 
  -1  25   2        1.60        0.23      4.82 o 
   0  25   2       65.19       65.91      7.16 o 
   1  25   2        0.60        1.79      4.60 o 
   2  25   2        3.80        5.73      4.62 o 
   3  25   2        0.08       -3.05      4.18 o 
  -4  26   2       21.31       19.51      5.58 o 
  -3  26   2      157.73      172.26     21.71 o 
  -2  26   2       77.48       64.46     10.09 o 
  -1  26   2      117.60      122.15      9.21 o 
   0  26   2       89.97       74.52      7.55 o 
   1  26   2       95.87      103.01      8.32 o 
   2  26   2       11.54       10.36      4.85 o 
   3  26   2       15.30       13.84      5.70 o 
  -4  27   2       40.67       48.15     10.09 o 
  -3  27   2       11.74       13.37      4.80 o 
  -2  27   2        0.73        4.38      6.14 o 
  -1  27   2        6.19        7.42      4.42 o 
   0  27   2        4.95        6.84      4.62 o 
   1  27   2        5.37        9.92      7.89 o 
   2  27   2      175.43      171.89     13.59 o 
  -3  28   2        0.04       -2.85      3.72 o 
  -2  28   2       31.58       29.38      8.77 o 
  -1  28   2        7.51       11.15      4.93 o 
   0  28   2       11.73        9.67      5.04 o 
   1  28   2       22.57       27.32      6.80 o 
   2  28   2        0.02        3.51      7.02 o 
  -3  29   2       19.23       18.42      7.89 o 
  -2  29   2        1.04        3.95      6.58 o 
  -1  29   2        0.81       -0.08      4.49 o 
   0  29   2       35.21       38.73      9.21 o 
   1  29   2        5.11        3.51      7.45 o 
  -1  30   2        6.78        9.45      5.11 o 
   0  30   2       47.91       57.34      7.79 o 
  -7   0   3        6.30        9.65      6.14 o 
  -5   0   3      330.98      383.33     21.49 o 
  -3   0   3        4.33        1.46      1.01 o 
  -1   0   3      164.78      151.72      5.89 o 
   1   0   3     1007.83      947.15     36.39 o 
   3   0   3       83.40       78.93      7.89 o 
   5   0   3      174.04      150.84     11.84 o 
  -8   1   3        0.09       -0.44      4.34 o 
  -7   1   3        4.45       -0.99      2.84 o 
  -6   1   3       10.57        8.13      2.29 o 
  -5   1   3      170.51      183.70      5.40 o 
  -4   1   3      433.72      418.81      7.06 o 
  -3   1   3       28.22       29.18      1.83 o 
  -2   1   3      441.32      383.43      6.26 o 
  -1   1   3      558.30      546.95     10.91 o 
   0   1   3      101.90       90.75      3.96 o 
   1   1   3      211.81      243.31      7.51 o 
   2   1   3       29.81       50.44      5.48 o 
   3   1   3       14.41       22.21      3.12 o 
   4   1   3        1.19        6.66      3.24 o 
   5   1   3      140.18      129.53      7.90 o 
  -8   2   3        1.03       -3.79      3.87 o 
  -7   2   3       46.02       44.85      9.89 o 
  -6   2   3       15.89        9.04      2.45 o 
  -5   2   3        0.08       -1.22      1.23 o 
  -4   2   3        2.69       10.77      2.13 o 
  -3   2   3        4.92       10.79      1.07 o 
  -2   2   3      155.36      134.86      2.91 o 
  -1   2   3     1503.83     1441.67     29.28 o 
   0   2   3      657.09      666.24     13.26 o 
   1   2   3     1399.12     1341.59     24.66 o 
   2   2   3      155.48      151.87      5.09 o 
   3   2   3      780.18      803.10     16.66 o 
   4   2   3      164.88      152.70      6.65 o 
   5   2   3        1.47        5.48      3.41 o 
   6   2   3        2.98       -1.32      6.58 o 
  -8   3   3       13.49       11.84      4.96 o 
  -7   3   3        1.04       -3.25      2.67 o 
  -6   3   3       83.10       90.27      5.53 o 
  -5   3   3        0.07       -0.53      1.32 o 
  -4   3   3       20.23       20.34      1.47 o 
  -3   3   3      106.42      107.44      2.91 o 
  -2   3   3      129.07      133.39      2.92 o 
  -1   3   3      231.97      255.16      6.13 o 
   0   3   3        2.02        0.22      1.08 o 
   1   3   3      117.63      144.34      4.69 o 
   2   3   3       41.39       38.23      3.00 o 
   3   3   3      170.04      202.70      6.39 o 
   4   3   3       96.96       98.66      6.82 o 
   5   3   3        0.27       -1.32      4.82 o 
   6   3   3       11.94       14.03      7.02 o 
  -8   4   3        4.58        0.68      4.90 o 
  -7   4   3       22.57       21.06      4.13 o 
  -6   4   3      150.23      140.51      6.14 o 
  -5   4   3      128.24      129.59      4.68 o 
  -4   4   3      962.41      948.57     15.12 o 
  -3   4   3      966.95      953.68     14.02 o 
  -2   4   3      337.12      325.91      6.05 o 
  -1   4   3     1305.07     1348.88     24.11 o 
   0   4   3      411.25      364.31      8.32 o 
   1   4   3      371.81      372.62      8.76 o 
   2   4   3     1020.22     1048.65     20.32 o 
   3   4   3        1.49        6.17      1.99 o 
   4   4   3        3.95        8.33      4.82 o 
   5   4   3        0.37        1.32      4.82 o 
   6   4   3       58.39       39.89      6.82 o 
  -8   5   3        0.20       -4.80      3.20 o 
  -7   5   3        2.01       -1.75      2.84 o 
  -6   5   3        0.25       -3.58      2.93 o 
  -5   5   3        0.15        3.68      1.58 o 
  -4   5   3     1078.68     1104.01     20.05 o 
  -3   5   3      234.05      234.40      4.94 o 
  -2   5   3     1270.70     1305.14     18.65 o 
  -1   5   3     1003.88     1032.81     19.07 o 
   0   5   3     1144.67     1132.00     20.93 o 
   1   5   3     1077.09     1264.58     23.56 o 
   2   5   3        0.77        3.71      1.73 o 
   3   5   3      159.86      179.52      7.91 o 
   4   5   3       98.55      101.86      7.16 o 
   5   5   3       43.34       31.13      7.89 o 
   6   5   3        4.98        8.55      4.96 o 
  -8   6   3        3.12       -0.05      3.41 o 
  -7   6   3        0.01        1.46      3.68 o 
  -6   6   3        0.14       -3.72      2.48 o 
  -5   6   3      143.23      146.84      5.63 o 
  -4   6   3       17.81       53.08      2.78 o 
  -3   6   3     1185.70     1154.24     20.71 o 
  -2   6   3      773.31      795.34     13.29 o 
  -1   6   3     5417.22     5441.86     90.80 o 
   0   6   3       65.50       52.95      2.86 o 
   1   6   3     2348.02     2432.51     37.57 o 
   2   6   3       46.15       44.58      5.76 o 
   3   6   3      593.63      559.12     12.73 o 
   4   6   3      237.04      220.06      8.30 o 
   5   6   3       18.98       18.73      5.03 o 
   6   6   3        2.99        3.75      6.14 o 
  -8   7   3        2.16       -0.88      4.18 o 
  -7   7   3       72.07       62.02      6.31 o 
  -6   7   3       10.18       21.48      6.80 o 
  -5   7   3      938.18      919.94     20.67 o 
  -4   7   3      433.64      464.65      9.74 o 
  -3   7   3     1666.95     1675.72     26.11 o 
  -2   7   3        1.52       18.78      1.61 o 
  -1   7   3     2274.08     2350.58     40.60 o 
   0   7   3      878.17      956.90     18.24 o 
   1   7   3       36.58       35.16      2.13 o 
   2   7   3     1372.90     1397.39     23.02 o 
   3   7   3       44.20       58.77      3.64 o 
   4   7   3       97.50       96.77      5.84 o 
   5   7   3      137.64      140.00      7.06 o 
   6   7   3        8.73        7.89      7.89 o 
  -8   8   3        4.20        4.85      4.49 o 
  -7   8   3        1.13       -1.47      6.58 o 
  -6   8   3        1.83       -1.32      3.10 o 
  -5   8   3      247.53      281.94      8.52 o 
  -4   8   3       56.45       71.51      3.12 o 
  -3   8   3      103.83      125.02      3.51 o 
  -2   8   3     2259.02     2326.97     35.72 o 
  -1   8   3      284.69      342.42      7.77 o 
   0   8   3     1110.56     1166.11     21.69 o 
   1   8   3       63.22       45.41      2.39 o 
   2   8   3       61.12       81.31      3.29 o 
   3   8   3        0.05       -0.82      1.67 o 
   4   8   3       78.73       73.43      5.35 o 
   5   8   3       21.12       20.65      5.27 o 
   6   8   3        4.97        6.58      7.45 o 
  -8   9   3        9.08        5.92      4.65 o 
  -7   9   3        1.66        3.35      6.80 o 
  -6   9   3        8.18       14.64      3.87 o 
  -5   9   3        0.05        4.56      2.25 o 
  -4   9   3       79.10       83.39      4.13 o 
  -3   9   3      677.66      676.69     11.72 o 
  -2   9   3      960.11     1012.04     18.74 o 
  -1   9   3       64.26       73.56      3.10 o 
   0   9   3     1889.35     1949.25     34.51 o 
   1   9   3      621.23      629.81     15.29 o 
   2   9   3      391.49      400.31      8.69 o 
   3   9   3        2.06       -0.19      1.95 o 
   4   9   3        3.17        8.37      3.02 o 
   5   9   3       51.42       43.36      6.35 o 
   6   9   3       23.10       20.61      8.77 o 
  -8  10   3       25.44       27.93      8.33 o 
  -7  10   3       21.53       17.17      4.93 o 
  -6  10   3      150.03      141.62     11.17 o 
  -5  10   3        0.57       -1.11      2.06 o 
  -4  10   3      108.42      112.37      4.89 o 
  -3  10   3       88.35      107.74      3.35 o 
  -2  10   3       74.09       74.04      4.30 o 
  -1  10   3       98.50      107.33      3.78 o 
   0  10   3       17.74       26.58      2.30 o 
   1  10   3       41.67       39.74      2.25 o 
   2  10   3      405.38      414.05      8.57 o 
   3  10   3       97.16       91.66      5.02 o 
   4  10   3      173.41      149.07      8.83 o 
   5  10   3       17.10       13.92      4.93 o 
   6  10   3       56.60       56.13     10.96 o 
  -8  11   3       17.48       18.20      5.27 o 
  -7  11   3        5.83        4.32      4.18 o 
  -6  11   3       56.75       70.21      6.42 o 
  -5  11   3        3.15        3.27      2.44 o 
  -4  11   3      461.65      454.79     11.81 o 
  -3  11   3      321.44      329.97      6.77 o 
  -2  11   3     1608.94     1571.47     28.05 o 
  -1  11   3        8.64        6.97      1.51 o 
   0  11   3      197.06      184.00      5.40 o 
   1  11   3        9.26       13.82      2.07 o 
   2  11   3       10.28       12.28      2.47 o 
   3  11   3       24.71       23.59      3.27 o 
   4  11   3        1.33        8.04      4.18 o 
   5  11   3       30.12       36.97     15.79 o 
   6  11   3       12.16       12.72      8.77 o 
  -8  12   3        7.95       11.18      4.93 o 
  -7  12   3        1.02        5.84      6.80 o 
  -6  12   3       58.91       58.65     11.03 o 
  -5  12   3      130.81      128.40      5.82 o 
  -4  12   3        0.00        2.01      1.99 o 
  -3  12   3       15.76       16.55      2.07 o 
  -2  12   3      138.63      153.74      4.69 o 
  -1  12   3       21.29       21.04      2.12 o 
   0  12   3        0.09        2.07      1.41 o 
   1  12   3      132.77      120.95      4.50 o 
   2  12   3      306.45      307.21     15.79 o 
   3  12   3        3.82        4.08      3.56 o 
   4  12   3       22.24       27.37      5.27 o 
   5  12   3       49.62       35.85      6.35 o 
   6  12   3       54.06       45.60     10.52 o 
  -8  13   3        9.44        8.98      5.11 o 
  -7  13   3        4.23        0.88      3.87 o 
  -6  13   3        0.00       -1.26      2.67 o 
  -5  13   3       28.24       39.38      6.49 o 
  -4  13   3       94.12       97.46      8.19 o 
  -3  13   3       18.02       24.39      3.67 o 
  -2  13   3       39.53       50.09      2.89 o 
  -1  13   3       49.25       55.06      3.17 o 
   0  13   3      493.12      545.14     11.85 o 
   1  13   3       61.31       56.14      4.01 o 
   2  13   3       88.17      106.68      5.41 o 
   3  13   3      322.55      302.66     48.67 o 
   4  13   3      108.15       98.32     19.73 o 
   5  13   3      289.28      277.82     13.63 o 
  -8  14   3        0.04       -2.72      4.62 o 
  -7  14   3        1.78        0.34      4.00 o 
  -6  14   3        7.41       11.35      3.41 o 
  -5  14   3        2.96        4.16      2.51 o 
  -4  14   3       72.44       77.50      4.64 o 
  -3  14   3       14.99       25.76      2.57 o 
  -2  14   3      100.03       99.57      3.81 o 
  -1  14   3       67.86       60.61      3.89 o 
   0  14   3     1533.38     1471.19     27.11 o 
   1  14   3      469.62      429.38     11.68 o 
   2  14   3      472.78      450.59     16.26 o 
   3  14   3      322.89      317.62     26.97 o 
   4  14   3      341.30      332.23     33.54 o 
   5  14   3       21.03       23.70      5.73 o 
  -7  15   3       10.54        8.38      5.04 o 
  -6  15   3       78.47       85.23     12.05 o 
  -5  15   3      117.92      122.57      6.08 o 
  -4  15   3        3.62        7.25      2.61 o 
  -3  15   3      130.86      136.20      5.65 o 
  -2  15   3      148.10      150.10      4.91 o 
  -1  15   3       39.15       42.90      3.82 o 
   0  15   3      149.96      157.48      6.10 o 
   1  15   3      119.07      148.09      6.08 o 
   2  15   3      348.37      339.36     14.98 o 
   3  15   3        0.02       12.15     10.52 o 
   4  15   3       18.80       28.87      7.24 o 
   5  15   3        4.83        5.70      4.96 o 
  -7  16   3        1.43        3.57      4.18 o 
  -6  16   3      136.43      156.71     12.23 o 
  -5  16   3       80.98      111.38      6.39 o 
  -4  16   3      168.75      176.06      7.00 o 
  -3  16   3       70.28       75.20      4.81 o 
  -2  16   3      280.37      275.10      8.60 o 
  -1  16   3      103.33      103.26      5.01 o 
   0  16   3      371.74      382.55     14.82 o 
   1  16   3      116.02      134.95      6.03 o 
   2  16   3      196.76      214.45      8.04 o 
   3  16   3       98.28       46.04      9.21 o 
   4  16   3       26.69       28.33      5.89 o 
   5  16   3       51.12       55.65      7.87 o 
  -7  17   3       63.88       65.63     10.09 o 
  -6  17   3       38.71       52.58      5.30 o 
  -5  17   3       99.43      112.97      8.75 o 
  -4  17   3      247.98      263.81      9.03 o 
  -3  17   3      677.34      692.33     20.77 o 
  -2  17   3       43.81       61.25      4.54 o 
  -1  17   3      534.30      517.24     16.35 o 
   0  17   3      122.43      141.13      5.12 o 
   1  17   3      829.36      807.97     19.69 o 
   2  17   3      373.82      358.11     18.33 o 
   3  17   3       41.33       40.51      6.80 o 
   4  17   3       88.18       74.66      8.35 o 
   5  17   3       37.29       30.87      6.62 o 
  -7  18   3       63.26       67.23     13.81 o 
  -6  18   3        0.03       13.01      3.80 o 
  -5  18   3      126.81      137.24      6.93 o 
  -4  18   3      198.92      235.39     15.28 o 
  -3  18   3      225.08      228.57      9.91 o 
  -2  18   3     1257.86     1217.13     27.07 o 
  -1  18   3       36.71       56.05      3.68 o 
   0  18   3      914.42      826.59     19.59 o 
   1  18   3       44.67       50.26      4.54 o 
   2  18   3       65.42       70.62      8.38 o 
   3  18   3       73.63       62.99     16.01 o 
   4  18   3        7.89        7.11      4.80 o 
   5  18   3        0.12        2.86      4.80 o 
  -7  19   3        7.77       12.50      4.96 o 
  -6  19   3      290.48      289.74     13.15 o 
  -5  19   3       46.55       56.82      6.76 o 
  -4  19   3      769.05      813.55     40.12 o 
  -3  19   3      167.32      194.53      9.45 o 
  -2  19   3      545.94      595.32     15.33 o 
  -1  19   3     1067.13      977.07     22.64 o 
   0  19   3       62.61       85.00     10.45 o 
   1  19   3      371.65      350.47     11.09 o 
   2  19   3      361.52      340.00     13.15 o 
   3  19   3      266.93      258.57     23.46 o 
   4  19   3      113.97      123.19     10.53 o 
  -6  20   3       18.95       25.98      4.44 o 
  -5  20   3       20.33       22.09      4.05 o 
  -4  20   3      287.58      296.20     24.34 o 
  -3  20   3      275.67      281.64     18.20 o 
  -2  20   3      559.85      574.85     15.17 o 
  -1  20   3      400.09      421.74     12.07 o 
   0  20   3      514.40      485.17     13.68 o 
   1  20   3      403.58      429.37     23.48 o 
   2  20   3        0.03        6.19      3.23 o 
   3  20   3       21.02       38.01      6.58 o 
   4  20   3        0.82       -1.02      4.18 o 
  -6  21   3        4.46       10.38      4.05 o 
  -5  21   3        3.00        1.27      3.45 o 
  -4  21   3       67.84       54.97      6.20 o 
  -3  21   3        0.10       -0.71      3.24 o 
  -2  21   3      131.87      134.11      6.39 o 
  -1  21   3       75.12       87.85      5.30 o 
   0  21   3      430.82      401.71     12.09 o 
   1  21   3       29.58       38.31      8.51 o 
   2  21   3       47.20       33.28      6.20 o 
   3  21   3       40.10       31.11      6.35 o 
   4  21   3        1.27       -0.86      6.36 o 
  -6  22   3       56.98       51.78      6.00 o 
  -5  22   3        0.01       -0.49      3.45 o 
  -4  22   3       29.42       32.02     12.06 o 
  -3  22   3       10.45       16.83      5.48 o 
  -2  22   3       18.56       12.96      3.23 o 
  -1  22   3        5.04        1.27      2.72 o 
   0  22   3       50.80       67.90      6.63 o 
   1  22   3        8.87       17.00      3.84 o 
   2  22   3       26.08       17.21      5.42 o 
   3  22   3       43.55       47.60     10.52 o 
   4  22   3        0.61        4.17      4.96 o 
  -6  23   3        2.25        0.65      6.57 o 
  -5  23   3       54.56       50.45      6.80 o 
  -4  23   3       41.37       48.71     11.18 o 
  -3  23   3      185.72      174.94      9.30 o 
  -2  23   3      254.87      231.06      8.66 o 
  -1  23   3       64.49       64.97      6.80 o 
   0  23   3       46.50       35.53      7.02 o 
   1  23   3       12.04       12.11      3.59 o 
   2  23   3       28.28       21.05      5.58 o 
   3  23   3        7.78        6.38      5.42 o 
  -5  24   3        7.11        4.22      4.42 o 
  -4  24   3       20.50       19.12      5.11 o 
  -3  24   3        0.70        5.48      3.68 o 
  -2  24   3        3.70        3.52      3.08 o 
  -1  24   3       25.83       13.52      4.80 o 
   0  24   3        0.23       -4.87      3.24 o 
   1  24   3        1.66        1.29      3.18 o 
   2  24   3       60.26       56.54     19.73 o 
   3  24   3        8.94       11.36      5.56 o 
  -5  25   3        2.96        9.13      5.16 o 
  -4  25   3        2.84        8.11      4.65 o 
  -3  25   3       57.88       49.78      6.04 o 
  -2  25   3        5.89        8.46      3.55 o 
  -1  25   3       79.32       84.34     13.59 o 
   0  25   3       64.83       79.31     11.40 o 
   1  25   3      106.52      109.79      6.98 o 
   2  25   3       35.01       31.22      7.89 o 
  -4  26   3        3.77       -3.26      5.26 o 
  -3  26   3        2.69        1.97      4.03 o 
  -2  26   3        7.79        9.21      6.14 o 
  -1  26   3       30.80       32.33      6.14 o 
   0  26   3       97.05       94.81      8.62 o 
   1  26   3        0.47        1.32      4.31 o 
   2  26   3       78.44       72.67     16.22 o 
  -4  27   3       12.86        9.13      5.70 o 
  -3  27   3        8.26       17.77      5.11 o 
  -2  27   3       12.99       12.72      7.02 o 
  -1  27   3       43.98       40.89      6.42 o 
   0  27   3        6.38        8.64      4.80 o 
   1  27   3        3.37       -0.64      4.30 o 
  -3  28   3        3.14        6.58      6.58 o 
  -2  28   3       27.39       31.57      8.33 o 
  -1  28   3        0.01       -5.00      4.18 o 
   0  28   3       51.28       51.12     11.62 o 
   1  28   3       39.95       37.95      7.02 o 
  -2  29   3        3.00        5.26      6.58 o 
  -1  29   3       13.58       14.64      5.56 o 
   0  29   3       35.84       51.87      7.59 o 
  -8   0   4       34.40       42.97      8.77 o 
  -6   0   4      122.17      116.76      6.49 o 
  -4   0   4       82.40       87.05      3.95 o 
  -2   0   4     1302.48     1255.36     32.55 o 
   0   0   4        6.77       16.54      5.48 o 
   2   0   4      108.66      119.71     10.09 o 
   4   0   4       92.90      133.30     13.59 o 
  -8   1   4       57.98       48.62      6.51 o 
  -7   1   4       14.75        9.19      3.18 o 
  -6   1   4       56.51       70.49      4.07 o 
  -5   1   4        0.04        2.13      1.53 o 
  -4   1   4       19.83       22.84      1.69 o 
  -3   1   4        2.04       12.11      3.24 o 
  -2   1   4      421.57      411.84     10.22 o 
  -1   1   4      275.34      291.61      7.34 o 
   0   1   4      311.74      311.16      9.20 o 
   1   1   4      134.41      129.90      5.73 o 
   2   1   4      195.38      192.89      7.95 o 
   3   1   4      125.38      106.24      5.89 o 
   4   1   4       19.99       16.62      3.95 o 
  -8   2   4        0.02        3.02      4.31 o 
  -7   2   4        1.49        2.10      2.76 o 
  -6   2   4       33.19       34.34      3.06 o 
  -5   2   4       64.52       68.06      3.07 o 
  -4   2   4      399.13      384.17      6.86 o 
  -3   2   4      382.57      322.54      5.90 o 
  -2   2   4      431.74      432.98      8.16 o 
  -1   2   4        9.76        6.60      1.99 o 
   0   2   4      698.84      710.85     16.96 o 
   1   2   4       28.66       28.09      2.78 o 
   2   2   4       71.97       76.78      4.53 o 
   3   2   4       27.91       33.20      3.57 o 
   4   2   4        0.02       -1.78      2.82 o 
   5   2   4       21.01       23.24      7.02 o 
  -8   3   4        3.19        3.49      4.18 o 
  -7   3   4       60.59       62.20      7.46 o 
  -6   3   4       35.20       34.84      3.20 o 
  -5   3   4       10.69       14.33      1.80 o 
  -4   3   4      493.86      519.70      8.68 o 
  -3   3   4      980.89      987.55     14.81 o 
  -2   3   4      725.92      737.64     12.68 o 
  -1   3   4      285.65      250.18      7.59 o 
   0   3   4      327.73      332.04      8.38 o 
   1   3   4      426.51      395.58      9.81 o 
   2   3   4       10.26       13.28      2.56 o 
   3   3   4       76.08       74.66      4.72 o 
   4   3   4        2.98        3.17      3.12 o 
   5   3   4        4.04       11.40      6.58 o 
  -8   4   4       20.03       11.82      3.96 o 
  -7   4   4        0.49        6.27      2.95 o 
  -6   4   4       63.02       68.95      6.33 o 
  -5   4   4      148.33      142.50      4.22 o 
  -4   4   4        0.14        5.12      1.31 o 
  -3   4   4      732.04      735.12     11.52 o 
  -2   4   4       57.41       71.36      2.70 o 
  -1   4   4     1742.53     1754.99     31.62 o 
   0   4   4      116.06      122.94      4.60 o 
   1   4   4      338.68      343.62      8.86 o 
   2   4   4        0.60        1.88      1.95 o 
   3   4   4        0.52       -1.32      2.14 o 
   4   4   4        1.99        2.02      3.79 o 
   5   4   4      108.52      123.22     13.15 o 
  -8   5   4        2.63       -1.36      3.37 o 
  -7   5   4      110.64      100.00      6.80 o 
  -6   5   4       18.37       19.53      3.29 o 
  -5   5   4       43.04       55.74      3.37 o 
  -4   5   4        0.18        1.42      1.17 o 
  -3   5   4     1120.00     1139.46     16.84 o 
  -2   5   4      433.99      418.18      8.61 o 
  -1   5   4      180.70      223.58      7.66 o 
   0   5   4     1022.69     1052.78     20.44 o 
   1   5   4      352.59      371.50      9.42 o 
   2   5   4      357.95      334.81      9.14 o 
   3   5   4       78.84       66.87      7.21 o 
   4   5   4       55.57       46.57      8.55 o 
   5   5   4       41.29       56.13     10.09 o 
  -8   6   4       11.78        4.84      3.69 o 
  -7   6   4        7.44       11.88      3.45 o 
  -6   6   4       91.98       88.68      7.05 o 
  -5   6   4      233.55      240.25      6.32 o 
  -4   6   4       40.77       46.78      2.84 o 
  -3   6   4     1335.28     1344.34     21.43 o 
  -2   6   4      183.91      234.36      6.30 o 
  -1   6   4      383.10      383.82      9.18 o 
   0   6   4       12.96       24.32      2.45 o 
   1   6   4        1.81        3.58      1.80 o 
   2   6   4       23.31       21.07      2.95 o 
   3   6   4       75.94       88.83      7.47 o 
   4   6   4        5.90        0.44      4.82 o 
   5   6   4        1.29        0.00      5.70 o 
  -8   7   4       18.13       17.93      4.29 o 
  -7   7   4       67.01       83.32      8.58 o 
  -6   7   4      114.13      117.36      5.72 o 
  -5   7   4      597.59      621.63     13.04 o 
  -4   7   4      292.99      297.25      6.68 o 
  -3   7   4      186.57      230.24      5.22 o 
  -2   7   4      114.23      151.97      9.18 o 
  -1   7   4      246.35      217.43      6.63 o 
   0   7   4       31.81       59.11      3.54 o 
   1   7   4        0.33       -0.62      1.58 o 
   2   7   4        0.26       -2.54      1.73 o 
   3   7   4      128.36      114.14      5.56 o 
   4   7   4       19.84       17.98      7.02 o 
   5   7   4        0.04       -7.89      5.26 o 
  -8   8   4        1.18       -3.38      3.16 o 
  -7   8   4       39.79       57.89      5.23 o 
  -6   8   4       69.02       87.37     11.84 o 
  -5   8   4        0.20       21.10      2.78 o 
  -4   8   4       10.00       14.74      2.07 o 
  -3   8   4      181.95      185.50      4.81 o 
  -2   8   4      417.80      411.39     13.67 o 
  -1   8   4       29.81       54.91      3.28 o 
   0   8   4       86.29       80.50      3.81 o 
   1   8   4        6.39        3.85      1.89 o 
   2   8   4        3.51        2.05      2.15 o 
   3   8   4        6.82        4.61      2.55 o 
   4   8   4      220.17      221.00     16.66 o 
   5   8   4        1.65        5.73      4.74 o 
  -8   9   4        3.87        3.22      3.54 o 
  -7   9   4      152.73      152.14      9.87 o 
  -6   9   4        3.49       -2.00      2.35 o 
  -5   9   4      509.58      499.74     12.99 o 
  -4   9   4        8.14       17.04      2.13 o 
  -3   9   4       71.00       87.87      3.25 o 
  -2   9   4        3.33        0.94      1.41 o 
  -1   9   4      353.98      300.00      7.91 o 
   0   9   4      176.07      165.07      5.57 o 
   1   9   4      233.90      241.91      7.21 o 
   2   9   4       65.63       59.84      4.27 o 
   3   9   4        3.92       -1.80      4.35 o 
   4   9   4       26.35       26.91      5.56 o 
   5   9   4       37.59       42.32      6.82 o 
  -8  10   4        8.45        6.34      3.88 o 
  -7  10   4       50.93       45.16      6.04 o 
  -6  10   4        0.25        1.21      2.61 o 
  -5  10   4       12.31       21.16      3.27 o 
  -4  10   4      420.23      432.65     11.47 o 
  -3  10   4       24.47       22.25      2.07 o 
  -2  10   4      151.93      141.46      4.82 o 
  -1  10   4       19.56       20.56      2.53 o 
   0  10   4      419.91      439.65     10.50 o 
   1  10   4        9.95       10.45      2.35 o 
   2  10   4        4.09        2.40      2.14 o 
   3  10   4        1.61       -0.04      3.95 o 
   4  10   4       96.68       78.79      8.99 o 
   5  10   4       11.80       15.99      5.87 o 
  -8  11   4       19.82       30.56      7.45 o 
  -7  11   4        0.98        4.76      4.18 o 
  -6  11   4        0.07        5.61      3.23 o 
  -5  11   4        0.07       -0.24      2.35 o 
  -4  11   4      178.47      170.58      6.41 o 
  -3  11   4      271.02      269.00      7.06 o 
  -2  11   4      296.93      303.92      7.78 o 
  -1  11   4      171.70      169.81      5.47 o 
   0  11   4      391.64      410.29     10.05 o 
   1  11   4      623.48      589.15     13.40 o 
   2  11   4       89.98       88.52      8.29 o 
   3  11   4       94.43       89.01     11.84 o 
   4  11   4        9.11       11.12      4.74 o 
   5  11   4       47.46       34.20      6.80 o 
  -8  12   4       44.72       45.37     16.44 o 
  -7  12   4       26.36       27.23      9.65 o 
  -6  12   4      390.56      378.62     11.47 o 
  -5  12   4       13.36       16.11      3.27 o 
  -4  12   4      389.27      383.58     13.17 o 
  -3  12   4        1.27        7.51      1.95 o 
  -2  12   4      475.02      430.49     10.02 o 
  -1  12   4        2.88        4.78      1.83 o 
   0  12   4        9.02        9.76      2.26 o 
   1  12   4       30.89       60.10      6.08 o 
   2  12   4        0.73        0.71      2.45 o 
   3  12   4        0.02        2.63      5.70 o 
   4  12   4       70.90       74.18      8.06 o 
   5  12   4        0.06        2.23      6.36 o 
  -8  13   4       37.18       47.13      6.97 o 
  -7  13   4       13.26       10.92      4.49 o 
  -6  13   4        3.59       15.93      3.54 o 
  -5  13   4        6.31        8.56      2.86 o 
  -4  13   4       73.33       87.99      4.72 o 
  -3  13   4       50.20       55.46      4.81 o 
  -2  13   4       33.29       37.26      4.30 o 
  -1  13   4      110.58      122.08      6.59 o 
   0  13   4      316.82      311.81      8.47 o 
   1  13   4       14.51       15.49      2.74 o 
   2  13   4      188.70      173.96     10.52 o 
   3  13   4       44.94       37.40      6.18 o 
   4  13   4       54.93       55.42      8.77 o 
   5  13   4        6.71       13.15      5.73 o 
  -8  14   4       72.91       88.44     10.30 o 
  -7  14   4       16.29       24.74      5.42 o 
  -6  14   4       80.62       83.68     12.28 o 
  -5  14   4        0.34        2.35      2.67 o 
  -4  14   4       23.74       29.95      3.45 o 
  -3  14   4      138.63      132.14      5.81 o 
  -2  14   4      586.82      553.88     12.26 o 
  -1  14   4       42.99       61.78      6.46 o 
   0  14   4      351.55      320.02      8.73 o 
   1  14   4        0.00       -0.17      2.08 o 
   2  14   4       76.87       77.59     12.06 o 
   3  14   4       31.48       43.57     14.03 o 
   4  14   4        0.77        2.19      4.34 o 
  -7  15   4        7.58       13.81      4.93 o 
  -6  15   4      118.73       95.33     12.78 o 
  -5  15   4      165.23      158.78      7.45 o 
  -4  15   4      521.85      507.02     15.99 o 
  -3  15   4       27.47       32.16      3.69 o 
  -2  15   4      482.04      476.36     11.05 o 
  -1  15   4      189.99      189.25      6.18 o 
   0  15   4      100.99      105.84      5.82 o 
   1  15   4        4.78        8.26      3.68 o 
   2  15   4        5.36        4.82      3.48 o 
   3  15   4      146.37      141.39     12.28 o 
   4  15   4       19.34       14.83      5.11 o 
  -7  16   4        6.06        8.87      4.80 o 
  -6  16   4       11.20       33.52      4.56 o 
  -5  16   4       29.93       49.80      7.71 o 
  -4  16   4       32.04       56.80      4.64 o 
  -3  16   4       53.92       70.64      4.97 o 
  -2  16   4      702.33      687.50     14.71 o 
  -1  16   4      235.98      233.37      8.23 o 
   0  16   4      154.66      156.58      5.94 o 
   1  16   4      113.89      104.57     11.84 o 
   2  16   4      136.70      129.58      7.87 o 
   3  16   4       12.37        9.56      4.93 o 
   4  16   4        0.50       -0.86      4.49 o 
  -7  17   4        3.73        9.97      4.80 o 
  -6  17   4      269.28      280.78     12.26 o 
  -5  17   4        4.33       14.01      3.53 o 
  -4  17   4      456.26      474.18     27.19 o 
  -3  17   4      224.00      217.45      8.01 o 
  -2  17   4      271.03      274.01      9.09 o 
  -1  17   4      528.37      496.57     14.50 o 
   0  17   4       25.89       20.06      3.43 o 
   1  17   4      303.61      292.36     23.68 o 
   2  17   4       41.96       47.30      4.83 o 
   3  17   4        0.02        2.19      4.34 o 
   4  17   4       11.34        9.29      6.36 o 
  -7  18   4       32.19       43.18     11.40 o 
  -6  18   4        5.24       19.83      4.29 o 
  -5  18   4      286.37      290.74     10.21 o 
  -4  18   4      237.21      262.76     11.31 o 
  -3  18   4      855.37      808.96     24.02 o 
  -2  18   4       74.64       81.16      5.68 o 
  -1  18   4      336.83      318.27     10.17 o 
   0  18   4      142.54      135.79      6.42 o 
   1  18   4        0.15       -2.26      2.61 o 
   2  18   4       61.13       46.77      4.95 o 
   3  18   4       29.92       23.46      5.73 o 
   4  18   4       11.10        6.13      4.93 o 
  -7  19   4        4.71        9.09      3.87 o 
  -6  19   4       56.05       50.52      5.54 o 
  -5  19   4       23.77       36.12      7.27 o 
  -4  19   4       57.37       67.78      6.51 o 
  -3  19   4       13.06       37.52      4.96 o 
  -2  19   4       11.33       22.11      3.59 o 
  -1  19   4       44.60       66.38     13.06 o 
   0  19   4      102.17      127.21     16.01 o 
   1  19   4       12.49        8.05      3.27 o 
   2  19   4      184.80      182.28     15.16 o 
   3  19   4       12.60        9.17      4.93 o 
  -6  20   4        1.84        3.43      3.44 o 
  -5  20   4        0.27        4.15      3.27 o 
  -4  20   4       25.20       33.72      7.45 o 
  -3  20   4      107.48      111.69     15.13 o 
  -2  20   4        0.63        1.18      2.58 o 
  -1  20   4       58.32       60.06      5.17 o 
   0  20   4       82.64       90.76      6.01 o 
   1  20   4       18.72       17.67      4.58 o 
   2  20   4        2.36        6.78      8.33 o 
   3  20   4       14.07       14.87      5.56 o 
  -6  21   4       35.88       33.19      5.20 o 
  -5  21   4       37.91       36.13      6.04 o 
  -4  21   4       56.89       45.97      5.92 o 
  -3  21   4       14.51       17.32      4.34 o 
  -2  21   4        0.00       -1.50      2.61 o 
  -1  21   4      280.54      265.27     11.79 o 
   0  21   4        6.72        9.84      3.39 o 
   1  21   4       81.91       78.10      9.52 o 
   2  21   4        3.00        4.36      4.62 o 
   3  21   4       37.58       26.82      6.35 o 
  -6  22   4        6.77       12.32      4.29 o 
  -5  22   4       18.05       17.54      5.24 o 
  -4  22   4       24.80       15.10      9.21 o 
  -3  22   4       31.03       28.76      8.11 o 
  -2  22   4       91.98       77.60      5.71 o 
  -1  22   4       35.54       40.20      5.68 o 
   0  22   4       62.25       64.91      5.63 o 
   1  22   4       52.26       37.27      4.80 o 
   2  22   4        1.80        0.44      4.18 o 
   3  22   4        0.11       -1.35      4.49 o 
  -5  23   4       82.18       82.77     10.74 o 
  -4  23   4       61.76       46.71      6.49 o 
  -3  23   4       28.87       19.53      6.58 o 
  -2  23   4      114.36      107.57      6.36 o 
  -1  23   4       74.90       77.36      7.68 o 
   0  23   4       86.57       66.92      8.77 o 
   1  23   4       28.08       26.74      7.75 o 
   2  23   4       29.48       34.36      6.62 o 
  -5  24   4       46.29       57.84     22.80 o 
  -4  24   4       71.83       65.65     15.79 o 
  -3  24   4       40.16       39.33      9.21 o 
  -2  24   4        7.73       13.79      3.60 o 
  -1  24   4        9.11        9.37      4.53 o 
   0  24   4       40.12       37.44      6.22 o 
   1  24   4       12.61        8.67      4.03 o 
   2  24   4        4.61        2.81      4.62 o 
  -4  25   4        1.52        3.51      4.34 o 
  -3  25   4        4.53       -3.07      3.41 o 
  -2  25   4       42.37       53.64      7.05 o 
  -1  25   4       16.94       26.49      5.79 o 
   0  25   4      151.84      133.87      9.16 o 
   1  25   4        1.58        0.95      3.47 o 
  -4  26   4        2.21       -1.10      4.03 o 
  -3  26   4       39.24       46.14     16.01 o 
  -2  26   4       21.82       18.42      7.02 o 
  -1  26   4       42.33       38.63      6.62 o 
   0  26   4        4.91        9.18      4.74 o 
   1  26   4        9.03        6.50      4.85 o 
  -3  27   4       20.18       30.01      6.80 o 
  -2  27   4        8.87       12.72      6.58 o 
  -1  27   4        9.26       13.52      5.37 o 
   0  27   4        8.82        6.54      4.94 o 
  -2  28   4       77.79       40.34      8.77 o 
  -1  28   4        1.60        2.85      6.80 o 
  -7   0   5        8.63        7.05      4.82 o 
  -5   0   5      122.07      113.51      4.88 o 
  -3   0   5      346.23      335.86      9.02 o 
  -1   0   5      464.27      444.73     15.19 o 
   1   0   5      688.36      671.96     21.55 o 
   3   0   5       56.74       68.16      7.59 o 
  -8   1   5       33.41       23.51      5.42 o 
  -7   1   5        6.13        6.88      3.02 o 
  -6   1   5       81.09       81.95      6.27 o 
  -5   1   5        2.11        4.47      1.63 o 
  -4   1   5      235.84      231.77      5.00 o 
  -3   1   5        5.99       10.28      1.43 o 
  -2   1   5        2.33        7.41      2.02 o 
  -1   1   5        1.87        3.02      1.84 o 
   0   1   5       42.92       42.80      6.66 o 
   1   1   5      259.93      257.62      8.06 o 
   2   1   5      150.27      164.26      7.59 o 
   3   1   5       37.72       57.30      4.98 o 
   4   1   5        1.59        8.60      3.93 o 
  -8   2   5        0.70       -2.19      3.72 o 
  -7   2   5       19.29       24.72      4.82 o 
  -6   2   5        0.00       -0.70      2.00 o 
  -5   2   5       22.17       21.44      2.16 o 
  -4   2   5       11.59       15.63      1.64 o 
  -3   2   5       14.21       13.94      1.48 o 
  -2   2   5       55.48       53.16      3.50 o 
  -1   2   5      441.04      397.19      9.81 o 
   0   2   5      123.00      112.24      6.51 o 
   1   2   5       78.80       93.52      5.99 o 
   2   2   5      282.88      279.87     10.21 o 
   3   2   5      237.10      232.30      9.53 o 
   4   2   5       52.04       52.24      7.59 o 
  -8   3   5       10.67        7.32      3.62 o 
  -7   3   5        9.50       13.78      3.53 o 
  -6   3   5        3.99        3.53      2.18 o 
  -5   3   5       91.76       97.12      3.67 o 
  -4   3   5        5.74        6.06      1.43 o 
  -3   3   5      194.98      207.66      5.30 o 
  -2   3   5      225.44      205.43      6.30 o 
  -1   3   5      238.21      229.78      9.09 o 
   0   3   5        5.62       12.07      2.76 o 
   1   3   5        7.20        7.65      2.95 o 
   2   3   5       64.25       52.46      5.75 o 
   3   3   5       41.63       41.45      5.13 o 
   4   3   5       83.43      106.66     25.87 o 
  -8   4   5        2.96        4.63      3.41 o 
  -7   4   5        9.59       11.61      3.47 o 
  -6   4   5        3.11        4.97      2.56 o 
  -5   4   5        2.10        1.77      1.59 o 
  -4   4   5      122.98      124.03      3.99 o 
  -3   4   5        0.76        0.53      1.63 o 
  -2   4   5      383.32      359.63      8.99 o 
  -1   4   5       38.80       55.06      4.21 o 
   0   4   5      695.25      640.47     14.41 o 
   1   4   5      198.50      194.20      6.95 o 
   2   4   5        0.58        6.46      2.78 o 
   3   4   5      131.39      142.10      7.34 o 
   4   4   5        2.65       14.47      5.58 o 
  -8   5   5        7.40       -0.22      3.27 o 
  -7   5   5       33.31       35.59      4.21 o 
  -6   5   5       77.11       81.22      6.69 o 
  -5   5   5       87.63       92.23      3.62 o 
  -4   5   5        0.89        1.46      1.42 o 
  -3   5   5        0.07        0.74      1.60 o 
  -2   5   5      215.36      203.31      7.17 o 
  -1   5   5      146.23      161.11      5.64 o 
   0   5   5       32.47       42.33      4.12 o 
   1   5   5      330.59      337.12      9.52 o 
   2   5   5      218.82      230.36      8.04 o 
   3   5   5      115.32      168.53      7.09 o 
   4   5   5       65.61       64.37      8.06 o 
  -8   6   5       23.45       24.95      4.36 o 
  -7   6   5        5.31        5.55      3.04 o 
  -6   6   5        8.90        8.92      2.95 o 
  -5   6   5       15.20       17.10      2.46 o 
  -4   6   5       23.94       27.67      2.37 o 
  -3   6   5       41.96       35.82      2.97 o 
  -2   6   5       49.87       45.87      4.48 o 
  -1   6   5      712.69      661.10     14.46 o 
   0   6   5      140.56      127.92      5.31 o 
   1   6   5      514.31      484.21     12.09 o 
   2   6   5      628.53      600.03     14.61 o 
   3   6   5      502.14      502.49     13.29 o 
   4   6   5      205.95      183.73     16.22 o 
  -8   7   5       13.51       13.63      3.86 o 
  -7   7   5        4.31        3.23      4.20 o 
  -6   7   5        6.02        2.85      3.10 o 
  -5   7   5       25.16       29.15      2.89 o 
  -4   7   5      100.63       93.08      3.55 o 
  -3   7   5      205.33      193.87      8.15 o 
  -2   7   5       77.21       76.79      4.20 o 
  -1   7   5        0.03       -1.67      1.74 o 
   0   7   5      188.54      169.80      6.17 o 
   1   7   5       49.82       59.26      6.01 o 
   2   7   5      281.76      313.40      9.56 o 
   3   7   5      269.00      304.92      9.72 o 
   4   7   5       27.30       23.68      8.33 o 
  -8   8   5        0.24        1.83      4.31 o 
  -7   8   5        9.25       11.29      4.18 o 
  -6   8   5        0.02       -1.69      2.44 o 
  -5   8   5      131.28      132.41      5.73 o 
  -4   8   5       43.52       42.45      3.85 o 
  -3   8   5        0.97        0.51      2.05 o 
  -2   8   5      176.09      183.19      6.08 o 
  -1   8   5       23.01       23.60      2.84 o 
   0   8   5       51.11       65.89      4.97 o 
   1   8   5       62.30       69.93      4.79 o 
   2   8   5       98.09       95.05      6.71 o 
   3   8   5       29.98       46.27      4.50 o 
   4   8   5       85.16       82.88     12.72 o 
  -8   9   5        7.69        6.80      6.14 o 
  -7   9   5       88.44       79.80     12.72 o 
  -6   9   5       15.93       11.02      3.20 o 
  -5   9   5       16.58       27.61      5.59 o 
  -4   9   5      120.74      118.71      4.24 o 
  -3   9   5        0.12        0.98      1.69 o 
  -2   9   5      215.90      204.21      6.41 o 
  -1   9   5      104.15       97.84      4.58 o 
   0   9   5       88.57       72.52      5.00 o 
   1   9   5        0.35        2.13      2.29 o 
   2   9   5        0.15        0.79      2.52 o 
   3   9   5       30.08       44.81      5.27 o 
   4   9   5       33.23       48.67     10.52 o 
  -8  10   5        8.51        3.13      4.62 o 
  -7  10   5       13.69       15.91      4.49 o 
  -6  10   5       16.83       16.27      3.54 o 
  -5  10   5      109.27       92.83      5.06 o 
  -4  10   5        0.02        1.65      1.73 o 
  -3  10   5      123.54      116.69      4.71 o 
  -2  10   5        1.68        1.16      1.89 o 
  -1  10   5      543.77      512.57     14.16 o 
   0  10   5       24.42       24.07      3.85 o 
   1  10   5       34.57       45.90      4.10 o 
   2  10   5       38.16       40.57      4.75 o 
   3  10   5      106.28      113.36     10.07 o 
   4  10   5       12.50       11.17      7.45 o 
  -8  11   5        0.50        2.41      4.65 o 
  -7  11   5       41.12       38.56      5.73 o 
  -6  11   5        8.21       14.19      5.72 o 
  -5  11   5       11.88       15.63      3.12 o 
  -4  11   5       14.42       18.85      3.12 o 
  -3  11   5        0.13       -1.56      1.73 o 
  -2  11   5      143.35      148.60      5.52 o 
  -1  11   5       12.08       15.18      2.67 o 
   0  11   5        5.52       16.41      2.84 o 
   1  11   5       61.79       48.81      4.12 o 
   2  11   5        1.86        1.12      2.60 o 
   3  11   5        4.54        2.19      6.14 o 
   4  11   5        7.84       13.59      5.58 o 
  -8  12   5        2.30        6.36      4.96 o 
  -7  12   5       44.44       40.03      6.04 o 
  -6  12   5        0.16       -1.01      2.76 o 
  -5  12   5        8.92       13.24      3.12 o 
  -4  12   5      117.78      113.79      5.56 o 
  -3  12   5        6.18        5.14      2.14 o 
  -2  12   5      136.47      123.53      6.96 o 
  -1  12   5       35.24       32.31      3.34 o 
   0  12   5      188.59      167.91      9.05 o 
   1  12   5      109.00       90.46      7.22 o 
   2  12   5        1.75        2.96      3.16 o 
   3  12   5        4.66       10.52      7.45 o 
   4  12   5        0.73        3.22      4.49 o 
  -7  13   5       89.04       91.91     15.57 o 
  -6  13   5       12.86       13.15      4.13 o 
  -5  13   5      318.12      284.10     11.62 o 
  -4  13   5       80.60       67.19      6.04 o 
  -3  13   5      222.71      192.29      6.77 o 
  -2  13   5       29.69       32.89      3.27 o 
  -1  13   5       26.40       23.31      3.16 o 
   0  13   5        1.79       -2.77      2.53 o 
   1  13   5        1.04       -0.11      2.26 o 
   2  13   5      149.19      152.67      9.22 o 
   3  13   5        9.28       17.98      7.89 o 
   4  13   5        0.10        6.17      4.62 o 
  -7  14   5       64.41       64.05     16.44 o 
  -6  14   5        0.37        2.48      3.20 o 
  -5  14   5        3.58       13.11      3.20 o 
  -4  14   5        3.50        7.89      3.72 o 
  -3  14   5       29.94       27.06      6.54 o 
  -2  14   5      102.89       98.38      7.04 o 
  -1  14   5       26.79       18.18      3.09 o 
   0  14   5       96.32      102.01      5.25 o 
   1  14   5       52.01       45.17      4.30 o 
   2  14   5      176.34      196.21     11.63 o 
   3  14   5       17.86       26.03      5.87 o 
   4  14   5       24.31       31.08      6.74 o 
  -7  15   5        2.70        5.55      4.49 o 
  -6  15   5       17.72       19.91      4.11 o 
  -5  15   5        2.35        5.80      3.02 o 
  -4  15   5      134.17      110.05      7.28 o 
  -3  15   5       55.96       64.57      5.05 o 
  -2  15   5        9.73        8.34      2.91 o 
  -1  15   5        4.70        4.74      2.59 o 
   0  15   5       43.12       43.88      5.81 o 
   1  15   5        2.51        9.17      3.47 o 
   2  15   5        5.33       10.43      4.11 o 
   3  15   5        2.60        7.89      7.02 o 
  -7  16   5        9.94       11.55      5.11 o 
  -6  16   5       51.85       56.53      7.85 o 
  -5  16   5       41.36       35.98      4.86 o 
  -4  16   5       30.01       27.67      7.67 o 
  -3  16   5      196.14      177.73      7.33 o 
  -2  16   5       10.38       11.66      3.48 o 
  -1  16   5       18.61       12.25      2.86 o 
   0  16   5      144.22      139.10      5.94 o 
   1  16   5       48.65       55.18      5.52 o 
   2  16   5       10.78       10.89      5.48 o 
   3  16   5        4.60        8.33      4.96 o 
  -7  17   5        7.20        6.49      4.62 o 
  -6  17   5       62.01       44.96      7.39 o 
  -5  17   5       33.52       31.93      5.42 o 
  -4  17   5        4.25        1.91      3.56 o 
  -3  17   5        6.76        3.83      2.95 o 
  -2  17   5        0.32       -3.38      2.25 o 
  -1  17   5       20.34        7.01      2.68 o 
   0  17   5       14.76       20.04      3.35 o 
   1  17   5      122.31      107.43      8.22 o 
   2  17   5        0.02        0.06      3.08 o 
   3  17   5       44.78       44.59      7.13 o 
  -7  18   5       30.18       29.59      5.05 o 
  -6  18   5       13.98       14.39      4.13 o 
  -5  18   5       44.92       31.94      5.42 o 
  -4  18   5        0.07       -3.84      3.24 o 
  -3  18   5       93.96       94.85      6.16 o 
  -2  18   5        2.47       -0.73      2.51 o 
  -1  18   5       28.51       27.82      3.48 o 
   0  18   5        0.05        5.78      3.21 o 
   1  18   5        0.54        3.47      6.36 o 
   2  18   5        9.01        6.49      3.61 o 
   3  18   5       14.63        9.87      5.27 o 
  -6  19   5        0.09        5.26      3.67 o 
  -5  19   5        6.74        7.45      4.34 o 
  -4  19   5        0.91       -0.68      3.37 o 
  -3  19   5       12.82       16.26      4.18 o 
  -2  19   5        1.66       -3.51      2.53 o 
  -1  19   5        3.03       -0.69      2.54 o 
   0  19   5      172.06      150.48     16.88 o 
   1  19   5        8.83       15.05      4.85 o 
   2  19   5      103.70      107.75     13.15 o 
  -6  20   5       78.53       77.63      6.73 o 
  -5  20   5        9.26        4.71      4.60 o 
  -4  20   5       73.51       79.06      9.43 o 
  -3  20   5       35.78       29.79      5.70 o 
  -2  20   5      150.28      126.22      6.62 o 
  -1  20   5       58.82       59.16      5.40 o 
   0  20   5       33.48       39.04     12.94 o 
   1  20   5      178.43      183.15     11.34 o 
   2  20   5        0.64        0.88      4.34 o 
  -6  21   5        9.62        6.17      5.92 o 
  -5  21   5       19.56       12.94      4.93 o 
  -4  21   5       11.19       18.64      4.65 o 
  -3  21   5        0.40        1.10      3.41 o 
  -2  21   5        3.86       16.10      3.59 o 
  -1  21   5       64.24       69.75     13.37 o 
   0  21   5       55.14       49.17      7.97 o 
   1  21   5       40.31       37.47      5.12 o 
   2  21   5        6.15        6.79      5.11 o 
  -5  22   5        4.47        8.09      4.80 o 
  -4  22   5       10.81       13.06      4.49 o 
  -3  22   5       34.68       29.88      6.14 o 
  -2  22   5      145.26      158.86      9.55 o 
  -1  22   5       41.66       27.60      8.99 o 
   0  22   5       53.30       56.38      5.65 o 
   1  22   5        3.35        5.22      3.71 o 
  -5  23   5        0.82       -2.79      4.31 o 
  -4  23   5       81.67       77.21     21.71 o 
  -3  23   5       23.90       35.45      5.73 o 
  -2  23   5      138.31      141.45      9.24 o 
  -1  23   5        9.54       10.78      4.93 o 
   0  23   5        4.03        3.67      3.21 o 
   1  23   5        1.48       -1.68      3.27 o 
  -4  24   5        0.96        2.27      4.18 o 
  -3  24   5        8.80        6.66      4.18 o 
  -2  24   5        3.13        6.46      4.53 o 
  -1  24   5        4.74       -2.23      3.89 o 
   0  24   5        1.27        0.96      7.24 o 
  -4  25   5        0.36        5.47      6.58 o 
  -3  25   5        6.19        9.06      4.49 o 
  -2  25   5        0.01        2.52      4.31 o 
  -1  25   5        3.68        5.63      4.74 o 
   0  25   5       42.11       47.10      7.11 o 
  -2  26   5        9.98        4.47      4.53 o 
  -1  26   5        6.45        3.74      4.82 o 
  -8   0   6        5.35        3.51      6.14 o 
  -6   0   6       14.76       20.80      4.11 o 
  -4   0   6       69.60       76.46      6.51 o 
  -2   0   6      227.08      220.96     10.38 o 
   0   0   6      198.77      270.01     18.42 o 
   2   0   6        4.09       17.67      5.26 o 
   4   0   6        0.21        4.82      7.89 o 
  -8   1   6        3.77       -0.72      3.87 o 
  -7   1   6        9.61       15.98      3.92 o 
  -6   1   6      129.22      128.02      6.15 o 
  -5   1   6       26.37       49.37      3.25 o 
  -4   1   6        5.67       22.41      3.11 o 
  -3   1   6        0.52       20.53      2.93 o 
  -2   1   6       42.95       57.96      4.33 o 
  -1   1   6       34.57       51.63      4.30 o 
   0   1   6      943.29      905.71     19.67 o 
   1   1   6      144.22      137.44      6.35 o 
   2   1   6      110.88      123.34      6.71 o 
   3   1   6       57.01       71.71      5.91 o 
   4   1   6       46.46       46.28      6.32 o 
  -8   2   6        0.01        0.88      5.26 o 
  -7   2   6       59.78       57.61      6.20 o 
  -6   2   6       37.89       59.31      4.83 o 
  -5   2   6      668.92      686.63     13.08 o 
  -4   2   6      702.89      698.27     13.26 o 
  -3   2   6      779.99      743.76     18.16 o 
  -2   2   6      953.72      865.59     18.30 o 
  -1   2   6      422.37      433.90     11.40 o 
   0   2   6      234.75      213.78      7.67 o 
   1   2   6       64.80       98.18      5.90 o 
   2   2   6       33.75       43.58      4.76 o 
   3   2   6       50.32       74.91      5.95 o 
   4   2   6       11.88       17.13      5.08 o 
  -8   3   6        0.08       -3.95      3.72 o 
  -7   3   6        0.91       -0.54      3.24 o 
  -6   3   6      111.63      104.45      5.84 o 
  -5   3   6       65.09       79.92      4.94 o 
  -4   3   6      199.80      203.34      5.93 o 
  -3   3   6      942.66      869.57     18.20 o 
  -2   3   6      127.55      156.80      6.13 o 
  -1   3   6     1579.58     1418.60     29.49 o 
   0   3   6       83.77       77.04      5.20 o 
   1   3   6      984.20      987.32     71.26 o 
   2   3   6       14.93       19.71      4.26 o 
   3   3   6       56.06       64.59      9.68 o 
   4   3   6        9.18       11.91      4.65 o 
  -8   4   6        0.00       -3.07      3.56 o 
  -7   4   6       17.24       19.01      4.82 o 
  -6   4   6        0.08       -1.52      2.64 o 
  -5   4   6        5.99       10.71      2.47 o 
  -4   4   6       30.05       27.06      2.73 o 
  -3   4   6      211.08      237.98      7.50 o 
  -2   4   6       43.00       49.15      4.09 o 
  -1   4   6       45.51       87.01     10.76 o 
   0   4   6        2.24       13.74      3.54 o 
   1   4   6      440.10      406.62     13.33 o 
   2   4   6       84.07       87.59      6.83 o 
   3   4   6       33.50       41.11      5.46 o 
   4   4   6       40.20       36.36      7.36 o 
  -8   5   6        2.08        0.75      4.31 o 
  -7   5   6        3.81        6.27      4.00 o 
  -6   5   6       23.71       18.67      4.42 o 
  -5   5   6        1.25        3.79      2.34 o 
  -4   5   6      157.17      150.14      4.92 o 
  -3   5   6        3.14       19.57      3.00 o 
  -2   5   6      684.22      646.22     14.69 o 
  -1   5   6        7.46       16.00      3.60 o 
   0   5   6      475.76      456.91     13.83 o 
   1   5   6       23.21       41.73      6.39 o 
   2   5   6      106.10      117.04      7.60 o 
   3   5   6      182.05      184.74      9.18 o 
  -8   6   6        1.45        4.26      4.49 o 
  -7   6   6       15.01       20.96      4.93 o 
  -6   6   6        0.41        1.98      3.24 o 
  -5   6   6       10.32       17.72      2.71 o 
  -4   6   6       25.02       21.99      3.12 o 
  -3   6   6        0.19       13.14      2.76 o 
  -2   6   6       38.82       52.47      6.71 o 
  -1   6   6       10.03       22.85      4.97 o 
   0   6   6       45.34       56.07      5.30 o 
   1   6   6      178.40      202.36      7.78 o 
   2   6   6        1.41        7.57      3.15 o 
   3   6   6        0.51       21.08      5.49 o 
  -8   7   6        0.10        1.28      4.18 o 
  -7   7   6        0.09        2.35      3.87 o 
  -6   7   6       20.52       19.36      3.55 o 
  -5   7   6       96.97       99.78      4.69 o 
  -4   7   6       20.20       17.95      2.93 o 
  -3   7   6      177.22      153.65      5.92 o 
  -2   7   6       30.95       25.67      3.88 o 
  -1   7   6      198.78      177.03      6.68 o 
   0   7   6      258.32      251.75      8.44 o 
   1   7   6       91.92       90.60      9.95 o 
   2   7   6        0.30        1.60      2.89 o 
   3   7   6      122.68      117.82     14.60 o 
  -8   8   6        8.93        7.67      5.48 o 
  -7   8   6        5.64        2.19      4.38 o 
  -6   8   6       32.09       37.61      4.37 o 
  -5   8   6        3.17        4.85      2.64 o 
  -4   8   6        6.79        9.43      2.63 o 
  -3   8   6        0.45       -1.12      3.16 o 
  -2   8   6       11.11       15.57      3.45 o 
  -1   8   6       10.76       13.37      2.97 o 
   0   8   6        8.57       13.01      2.98 o 
   1   8   6        5.52        4.28      2.74 o 
   2   8   6      128.25      115.68      6.63 o 
   3   8   6       12.85       18.94      4.71 o 
  -8   9   6        0.00       -0.11      4.18 o 
  -7   9   6        0.03       -0.37      3.68 o 
  -6   9   6       49.86       48.12      4.65 o 
  -5   9   6        3.63        1.70      3.40 o 
  -4   9   6        3.42        5.42      2.56 o 
  -3   9   6      143.74      123.63      6.81 o 
  -2   9   6       22.78       35.04      3.64 o 
  -1   9   6      300.64      273.18     10.95 o 
   0   9   6      104.65       93.19      5.69 o 
   1   9   6       60.56       64.41      5.09 o 
   2   9   6       14.95       18.45      3.71 o 
   3   9   6        5.70        6.25      5.16 o 
  -8  10   6        0.05       -3.90      3.89 o 
  -7  10   6        6.10       14.27      4.62 o 
  -6  10   6        6.91       12.59      3.33 o 
  -5  10   6        0.00        0.00      2.44 o 
  -4  10   6      194.63      192.77      6.68 o 
  -3  10   6       10.56       17.25      3.27 o 
  -2  10   6      117.90      116.20      5.37 o 
  -1  10   6        4.54        3.77      2.72 o 
   0  10   6        0.01       -1.98      2.40 o 
   1  10   6        1.17        4.23      2.84 o 
   2  10   6      151.83      139.10      6.75 o 
   3  10   6        0.91        3.17      4.93 o 
  -7  11   6        3.54        5.46      4.18 o 
  -6  11   6        9.86        9.92      3.35 o 
  -5  11   6        0.73        1.74      2.69 o 
  -4  11   6        4.38        7.30      3.56 o 
  -3  11   6      102.33      102.07      5.13 o 
  -2  11   6        5.32       10.76      2.79 o 
  -1  11   6      172.61      160.42      7.41 o 
   0  11   6      156.44      133.74      6.08 o 
   1  11   6      182.40      197.78      9.01 o 
   2  11   6        5.83        4.02      3.55 o 
   3  11   6       28.56       35.17      7.42 o 
  -7  12   6       10.12        5.00      4.60 o 
  -6  12   6       93.51       88.45      7.06 o 
  -5  12   6        6.24        5.04      2.82 o 
  -4  12   6       44.50       55.62      5.89 o 
  -3  12   6        0.30        1.54      2.32 o 
  -2  12   6        3.47        7.19      2.67 o 
  -1  12   6       92.17       92.81      6.77 o 
   0  12   6        0.77       10.87      3.02 o 
   1  12   6        0.07        3.78      2.78 o 
   2  12   6        5.66        5.64      3.74 o 
   3  12   6        2.19        3.95      6.58 o 
  -7  13   6       18.50       22.65      5.37 o 
  -6  13   6        5.05        9.37      4.17 o 
  -5  13   6       51.40       49.24     10.09 o 
  -4  13   6       10.68        6.98      3.87 o 
  -3  13   6       18.22       19.96      3.22 o 
  -2  13   6        6.32       12.22      2.89 o 
  -1  13   6        7.30       24.19      3.50 o 
   0  13   6       54.32       64.68      4.87 o 
   1  13   6       22.14       14.33      4.22 o 
   2  13   6        0.77        1.87      3.55 o 
   3  13   6        1.55        7.45      7.45 o 
  -7  14   6       14.95       15.24      5.11 o 
  -6  14   6       99.54       89.67      6.37 o 
  -5  14   6      194.50      163.56     13.15 o 
  -4  14   6       12.56       18.97      4.65 o 
  -3  14   6      133.87      113.05      5.63 o 
  -2  14   6       17.37       29.77      4.18 o 
  -1  14   6      169.84      133.80      7.15 o 
   0  14   6        2.72        1.22      2.75 o 
   1  14   6       24.75       25.41      6.10 o 
   2  14   6        1.41        2.45      3.40 o 
  -7  15   6        0.11       -4.77      3.87 o 
  -6  15   6       20.50       23.27      6.00 o 
  -5  15   6        0.04        5.53      5.04 o 
  -4  15   6      334.18      293.57     12.55 o 
  -3  15   6       21.83       23.01      4.39 o 
  -2  15   6      283.47      245.21      8.12 o 
  -1  15   6       40.43       32.62      6.95 o 
   0  15   6      194.23      176.55      8.81 o 
   1  15   6       62.60       49.40      6.34 o 
   2  15   6       24.38       17.98      6.58 o 
  -7  16   6        7.86        6.58      4.96 o 
  -6  16   6        6.04       -0.29      3.27 o 
  -5  16   6        5.62        6.25      4.18 o 
  -4  16   6        0.29        5.48      3.72 o 
  -3  16   6        5.35       12.40      3.45 o 
  -2  16   6       19.57       14.87      3.06 o 
  -1  16   6        3.42       11.81      3.00 o 
   0  16   6        0.54       10.06      5.44 o 
   1  16   6        9.60        3.47      3.41 o 
   2  16   6        0.01        2.73      4.11 o 
  -6  17   6        7.75        6.80      4.49 o 
  -5  17   6        1.78        0.81      3.87 o 
  -4  17   6        0.02       -0.48      3.56 o 
  -3  17   6       37.37       42.62      4.83 o 
  -2  17   6      100.22      100.96      8.04 o 
  -1  17   6       27.01       31.52      4.05 o 
   0  17   6        8.12       13.21      3.32 o 
   1  17   6        0.91        3.45      3.64 o 
   2  17   6        9.75       14.91      8.33 o 
  -6  18   6        0.00       -2.78      8.11 o 
  -5  18   6        1.74        0.22      4.03 o 
  -4  18   6       13.72       21.15      5.26 o 
  -3  18   6       10.08       13.98      3.73 o 
  -2  18   6        2.22        6.58      3.62 o 
  -1  18   6        0.52        3.37      2.74 o 
   0  18   6        2.63        2.72      3.40 o 
   1  18   6       22.37       26.84      5.73 o 
  -6  19   6        0.14       -2.73      4.18 o 
  -5  19   6       15.96       14.25      4.93 o 
  -4  19   6       18.67       17.24      4.49 o 
  -3  19   6       67.59       42.87      5.87 o 
  -2  19   6        4.82        9.81      3.71 o 
  -1  19   6       51.00       50.73      4.75 o 
   0  19   6      114.05       57.69      9.87 o 
   1  19   6       43.06       45.05      8.11 o 
  -5  20   6       17.39        9.43      4.96 o 
  -4  20   6        1.99        1.44      3.87 o 
  -3  20   6        0.03        1.32      3.72 o 
  -2  20   6        0.21        0.71      2.90 o 
  -1  20   6       30.14       27.42      3.86 o 
   0  20   6       22.09       31.08      5.99 o 
   1  20   6       11.26       18.86      5.42 o 
  -5  21   6       15.25       10.54      5.11 o 
  -4  21   6       11.76        1.74     10.74 o 
  -3  21   6       65.04       51.37      6.35 o 
  -2  21   6        0.71        3.18      3.34 o 
  -1  21   6      180.64      179.16     10.93 o 
   0  21   6        3.76        5.75      4.11 o 
  -4  22   6        6.77        6.35      4.49 o 
  -3  22   6       12.51        8.83      5.26 o 
  -2  22   6        6.20        6.45      4.83 o 
  -1  22   6        0.98       15.95      5.26 o 
   0  22   6        0.01        0.28      4.53 o 
  -4  23   6       50.32       46.59     13.81 o 
  -3  23   6        0.61       -0.26      3.79 o 
  -2  23   6       37.66       40.54      6.74 o 
  -1  23   6        7.25        2.41      8.55 o 
  -7   0   7      281.94      307.82     19.29 o 
  -5   0   7      763.11      741.32     23.41 o 
  -3   0   7      603.59      550.20     28.28 o 
  -1   0   7        0.07       58.76      9.21 o 
   1   0   7       36.84       58.84      7.44 o 
  -7   1   7       75.93      114.02      8.99 o 
  -6   1   7        0.03        8.77      4.34 o 
  -5   1   7        2.79       34.34      3.87 o 
  -4   1   7        9.45       16.28      3.21 o 
  -3   1   7      180.59      193.78      7.58 o 
  -2   1   7       23.02       30.70      3.94 o 
  -1   1   7      784.19      754.75     17.65 o 
   0   1   7       47.90       59.54      5.20 o 
   1   1   7       58.36       60.74      6.71 o 
   2   1   7       11.62       14.34      4.15 o 
  -7   2   7        0.58        4.82      5.70 o 
  -6   2   7       10.27       19.74      5.70 o 
  -5   2   7       42.18       52.67      4.42 o 
  -4   2   7       22.01       28.63      3.60 o 
  -3   2   7      162.42      178.12      6.90 o 
  -2   2   7      323.27      303.47      9.43 o 
  -1   2   7        0.66       15.81      3.33 o 
   0   2   7       86.93       97.93      7.97 o 
   1   2   7       18.64       28.00      4.43 o 
   2   2   7       61.19       58.57      5.69 o 
  -8   3   7       67.04       72.35     10.96 o 
  -7   3   7        1.77       26.75      7.89 o 
  -6   3   7      325.17      311.99     13.33 o 
  -5   3   7        4.41        9.08      3.04 o 
  -4   3   7      534.53      500.40     13.04 o 
  -3   3   7        0.20        0.73      2.57 o 
  -2   3   7       97.96       98.00      5.70 o 
  -1   3   7        9.01        6.89      3.01 o 
   0   3   7        5.53        8.29      2.98 o 
   1   3   7       35.16       43.68      4.91 o 
   2   3   7        9.70       21.02      4.19 o 
  -8   4   7       32.29       37.27      9.21 o 
  -7   4   7       97.94      113.13     12.72 o 
  -6   4   7        1.66       26.14      5.27 o 
  -5   4   7      111.21      112.59      9.84 o 
  -4   4   7        9.88       30.61      3.72 o 
  -3   4   7       84.73       83.32      6.01 o 
  -2   4   7      106.04       91.85      5.69 o 
  -1   4   7      101.23       98.05      6.20 o 
   0   4   7        5.70        1.60      2.89 o 
   1   4   7       49.94       43.72      4.88 o 
   2   4   7       34.28       39.70      5.18 o 
  -8   5   7       13.53       18.03      5.24 o 
  -7   5   7       11.37        3.65      4.11 o 
  -6   5   7       64.24       62.27      9.65 o 
  -5   5   7       62.76       70.84      7.60 o 
  -4   5   7       56.69       53.88      4.46 o 
  -3   5   7       19.91       27.03      3.72 o 
  -2   5   7       17.44       26.84      3.85 o 
  -1   5   7        0.08        5.50      2.81 o 
   0   5   7        3.63        2.87      2.69 o 
   1   5   7       11.33       18.38      4.00 o 
   2   5   7        3.77       10.29      3.70 o 
  -7   6   7        6.14        8.43      4.31 o 
  -6   6   7        1.03        2.04      3.73 o 
  -5   6   7        2.84        5.91      3.36 o 
  -4   6   7        7.32        5.78      2.94 o 
  -3   6   7       20.08       22.80      3.60 o 
  -2   6   7      104.07      107.99      8.92 o 
  -1   6   7       27.83       37.40      4.25 o 
   0   6   7        9.27        7.29      3.53 o 
   1   6   7       25.94       37.21      5.40 o 
   2   6   7        8.41       15.67      4.83 o 
  -7   7   7       82.36       84.72      7.73 o 
  -6   7   7        6.97        8.51      4.40 o 
  -5   7   7      169.24      156.68     14.61 o 
  -4   7   7        9.50        5.72      2.95 o 
  -3   7   7      235.54      214.99      7.67 o 
  -2   7   7       35.95       34.28      4.05 o 
  -1   7   7        0.17       -1.34      2.82 o 
   0   7   7        0.04       -0.97      2.65 o 
   1   7   7        0.00        0.65      3.46 o 
   2   7   7        0.19        7.15      3.87 o 
  -7   8   7       20.32       30.80      5.56 o 
  -6   8   7        1.04        0.04      2.76 o 
  -5   8   7        4.73       11.08      3.53 o 
  -4   8   7        0.31       -0.66      2.85 o 
  -3   8   7       11.62       15.39      3.26 o 
  -2   8   7        1.58       -1.56      2.37 o 
  -1   8   7        0.08        1.44      2.86 o 
   0   8   7        2.91        6.24      3.50 o 
   1   8   7       10.53       14.28      4.38 o 
   2   8   7       17.17       22.40      5.13 o 
  -7   9   7       41.21       38.43      5.99 o 
  -6   9   7       30.25       23.53      3.93 o 
  -5   9   7       15.07       13.46      4.49 o 
  -4   9   7       46.17       41.31      4.22 o 
  -3   9   7       15.12       20.02      3.29 o 
  -2   9   7        0.70        2.85      2.95 o 
  -1   9   7       37.93       48.15      5.30 o 
   0   9   7       17.99       24.20      5.28 o 
   1   9   7       24.04       21.77      4.10 o 
   2   9   7       24.30       29.61      8.84 o 
  -7  10   7        2.43        4.32      4.21 o 
  -6  10   7        7.50        9.01      3.48 o 
  -5  10   7       36.75       39.95      7.67 o 
  -4  10   7        4.08        4.07      2.84 o 
  -3  10   7      205.75      177.29      7.78 o 
  -2  10   7       16.11       15.51      3.80 o 
  -1  10   7       43.61       51.39      4.66 o 
   0  10   7       76.08       60.56      5.29 o 
   1  10   7        9.88       17.48      3.98 o 
   2  10   7       44.60       28.49      5.28 o 
  -7  11   7       46.37       31.85      5.87 o 
  -6  11   7        6.11        6.14      3.29 o 
  -5  11   7       15.15       12.25      4.62 o 
  -4  11   7        0.49       -1.10      2.66 o 
  -3  11   7        6.49       17.54      3.84 o 
  -2  11   7       49.76       35.45      4.54 o 
  -1  11   7        9.48        4.81      2.84 o 
   0  11   7       81.34       66.38      7.34 o 
   1  11   7       53.23       58.32      5.53 o 
   2  11   7       49.43       69.46      6.94 o 
  -7  12   7        0.35        7.67      5.04 o 
  -6  12   7       45.92       44.84      4.95 o 
  -5  12   7       17.76       21.94      5.11 o 
  -4  12   7        7.38       -1.26      7.24 o 
  -3  12   7        6.62        4.90      3.23 o 
  -2  12   7       25.27       24.73      3.69 o 
  -1  12   7       40.20       54.13      5.00 o 
   0  12   7       10.95       19.79      3.94 o 
   1  12   7       22.80       27.50      4.56 o 
  -6  13   7        8.28       14.17      4.80 o 
  -5  13   7       46.14       38.83      6.14 o 
  -4  13   7        9.54        6.06      4.18 o 
  -3  13   7        0.66       -1.91      2.76 o 
  -2  13   7       42.99       47.20      4.52 o 
  -1  13   7       23.18       25.53      3.90 o 
   0  13   7        5.76        4.31      2.91 o 
   1  13   7        0.26        1.53      3.90 o 
  -6  14   7        1.90        3.60      4.82 o 
  -5  14   7        4.31        8.83      8.55 o 
  -4  14   7       15.09       17.20      4.80 o 
  -3  14   7        1.93        2.71      2.67 o 
  -2  14   7      171.05      155.88      6.78 o 
  -1  14   7        3.47        7.97      3.04 o 
   0  14   7       14.60       21.29      4.08 o 
   1  14   7        4.07       10.00      4.12 o 
  -6  15   7        7.43        2.40      6.36 o 
  -5  15   7       12.70        9.28      4.80 o 
  -4  15   7       30.88       48.23      6.35 o 
  -3  15   7       25.97       32.19      4.54 o 
  -2  15   7        5.40       11.90      3.37 o 
  -1  15   7       19.48       16.11      3.73 o 
   0  15   7        5.61        8.71      3.27 o 
   1  15   7       60.44       44.03      5.90 o 
  -6  16   7        4.20        3.69      4.80 o 
  -5  16   7        0.56        2.66      4.42 o 
  -4  16   7       16.50       17.36      4.96 o 
  -3  16   7       12.74        6.99      3.37 o 
  -2  16   7        7.18       11.54      3.29 o 
  -1  16   7       16.84       10.38      3.32 o 
   0  16   7       37.38       36.33      5.63 o 
  -5  17   7       10.21        3.08      4.49 o 
  -4  17   7        0.02        0.88      4.03 o 
  -3  17   7        4.07        8.08      3.67 o 
  -2  17   7       26.12       22.79      3.79 o 
  -1  17   7        3.97        7.07      3.22 o 
   0  17   7       25.06       32.31      5.35 o 
  -5  18   7        1.80        6.11      4.80 o 
  -4  18   7        3.73        6.41      5.48 o 
  -3  18   7        9.24       11.05      3.93 o 
  -2  18   7        8.44       10.51      3.95 o 
  -1  18   7        5.14       15.87      3.92 o 
   0  18   7        3.49        9.50      4.30 o 
  -4  19   7        8.34        9.19      4.93 o 
  -3  19   7       27.90       27.24      5.56 o 
  -2  19   7        0.46        3.19      3.60 o 
  -1  19   7        0.01        4.05      2.98 o 
  -4  20   7        0.17       -0.03      4.00 o 
  -3  20   7       63.85       58.62     12.28 o 
  -2  20   7        9.16        7.87      3.86 o 
  -6   0   8       47.34       58.76     10.09 o 
  -4   0   8       11.81        7.06      4.49 o 
  -2   0   8      192.30      194.61     12.94 o 
   0   0   8       50.25       72.44     10.96 o 
  -7   1   8        0.05       -2.73      4.18 o 
  -6   1   8       18.01       23.00      5.73 o 
  -5   1   8       12.41       13.15      3.92 o 
  -4   1   8       30.21       40.44      4.53 o 
  -3   1   8       61.77       66.91      5.42 o 
  -2   1   8       18.15       36.06      5.44 o 
  -1   1   8        5.97       10.94      3.48 o 
   0   1   8       59.80       61.92      5.79 o 
   1   1   8        0.14        5.43      3.80 o 
  -7   2   8       28.45       14.91      7.89 o 
  -6   2   8       20.16       21.44      5.73 o 
  -5   2   8       22.01       10.75      3.44 o 
  -4   2   8       12.53       14.08      3.64 o 
  -3   2   8       14.09       14.62      3.47 o 
  -2   2   8       60.41       65.59      5.47 o 
  -1   2   8        1.34        2.56      3.07 o 
   0   2   8        5.04       11.19      3.88 o 
   1   2   8       15.94       25.61      4.88 o 
  -7   3   8        9.19        6.58      7.02 o 
  -6   3   8       31.79       34.52      8.55 o 
  -5   3   8       29.42       29.43      4.07 o 
  -4   3   8       54.63       56.92      5.04 o 
  -3   3   8        0.83       -0.34      2.79 o 
  -2   3   8       14.31       17.50      3.91 o 
  -1   3   8       44.53       52.49      5.26 o 
   0   3   8       20.00       18.31      4.31 o 
   1   3   8        0.06       -1.85      3.19 o 
  -7   4   8        1.41       11.40      7.02 o 
  -6   4   8        0.29        2.19      4.34 o 
  -5   4   8       11.71       21.50      4.38 o 
  -4   4   8       18.81       12.97      3.53 o 
  -3   4   8       18.06       17.85      3.77 o 
  -2   4   8       42.03       31.31      4.36 o 
  -1   4   8       11.21       20.51      3.93 o 
   0   4   8        0.07        2.95      3.15 o 
   1   4   8        0.20        1.81      3.76 o 
  -7   5   8       41.13       39.46     10.09 o 
  -6   5   8       23.06       21.92      5.73 o 
  -5   5   8       65.08       57.76      6.85 o 
  -4   5   8        0.39        0.48      3.00 o 
  -3   5   8        9.13       16.39      3.65 o 
  -2   5   8       59.49       88.20      7.59 o 
  -1   5   8        0.06        3.42      3.23 o 
   0   5   8       55.54       73.20      6.17 o 
   1   5   8       36.91       40.15      5.46 o 
  -7   6   8        9.72        6.14      7.45 o 
  -6   6   8        2.41       -3.95      4.18 o 
  -5   6   8        4.53       -1.14      4.38 o 
  -4   6   8        6.54        7.76      3.22 o 
  -3   6   8       48.23       42.37      6.39 o 
  -2   6   8        0.77        4.75      3.22 o 
  -1   6   8       19.18       14.46      3.84 o 
   0   6   8        5.86       13.48      3.93 o 
   1   6   8       41.57       47.99      7.85 o 
  -7   7   8       13.15        9.21      7.45 o 
  -6   7   8        3.22        4.82      4.65 o 
  -5   7   8        4.97       -0.28      3.27 o 
  -4   7   8       24.13       30.89      6.26 o 
  -3   7   8       27.74       28.61      4.15 o 
  -2   7   8       14.47       19.52      3.80 o 
  -1   7   8        0.19        2.11      2.90 o 
   0   7   8       12.02        9.99      4.05 o 
  -6   8   8        1.33       -5.91      4.18 o 
  -5   8   8        5.51        9.85      3.86 o 
  -4   8   8        2.97        4.99      3.16 o 
  -3   8   8        1.72        6.50      3.33 o 
  -2   8   8       21.32       22.02      3.90 o 
  -1   8   8        1.94        2.31      3.26 o 
   0   8   8        5.34        6.53      3.65 o 
  -6   9   8        1.31       -2.10      4.18 o 
  -5   9   8        9.78       13.10      5.24 o 
  -4   9   8        4.86        5.28      3.22 o 
  -3   9   8       29.87       33.17      4.36 o 
  -2   9   8       14.39       11.26      3.61 o 
  -1   9   8       31.80       40.96      5.38 o 
   0   9   8        1.56        9.73      4.44 o 
  -6  10   8        2.18       -3.86      5.48 o 
  -5  10   8        0.99        6.80      4.42 o 
  -4  10   8       22.43       14.53      3.53 o 
  -3  10   8        2.73        7.16      3.28 o 
  -2  10   8        1.75        3.97      2.97 o 
  -1  10   8        1.11        5.52      3.71 o 
   0  10   8       96.11      112.49      8.32 o 
  -6  11   8        1.94        2.81      4.80 o 
  -5  11   8       38.11       29.19      7.89 o 
  -4  11   8        1.08        4.62      3.33 o 
  -3  11   8       56.95       50.79      7.15 o 
  -2  11   8        4.43       11.36      3.99 o 
  -1  11   8       86.90       74.87      7.52 o 
   0  11   8       54.38       71.26      7.08 o 
  -6  12   8        3.10        6.70      4.93 o 
  -5  12   8        3.70        1.75      4.34 o 
  -4  12   8        9.46       24.09      5.73 o 
  -3  12   8        0.20        7.11      3.36 o 
  -2  12   8        0.53        9.16      4.13 o 
  -1  12   8        8.88       15.78      4.45 o 
  -5  13   8        1.88        0.63      4.17 o 
  -4  13   8       44.84       49.84      7.11 o 
  -3  13   8       22.89       24.15      4.47 o 
  -2  13   8       84.21      100.74      8.50 o 
  -1  13   8        1.97        6.18      3.93 o 
  -5  14   8        1.91       10.74      5.11 o 
  -4  14   8        7.32       12.06      4.96 o 
  -3  14   8        0.22        6.19      3.62 o 
  -2  14   8        0.11       -0.44      3.08 o 
  -1  14   8        2.23        1.32      3.41 o 
  -4  15   8       52.99       51.71      7.11 o 
  -3  15   8       18.55       23.01      5.73 o 
  -2  15   8       15.67       24.77      4.81 o 
  -4  16   8        2.15        8.77      4.96 o 
  -3  16   8        1.19        2.02      4.31 o 
  -5   0   9        3.02        2.09      4.74 o 
  -3   0   9        1.17       17.98      5.89 o 
  -1   0   9       89.46      128.05     11.47 o 
  -5   1   9        4.24        0.86      3.37 o 
  -4   1   9       32.35       30.62      4.62 o 
  -3   1   9       47.73       50.33      5.40 o 
  -2   1   9       40.13       47.73      8.84 o 
  -1   1   9       24.45       40.55      5.45 o 
  -5   2   9       10.07       11.20      4.00 o 
  -4   2   9       13.96       28.49      4.56 o 
  -3   2   9       39.26       39.51      5.14 o 
  -2   2   9       34.23       52.45      5.64 o 
  -1   2   9        3.28        4.96      3.63 o 
  -5   3   9        0.04        3.18      3.51 o 
  -4   3   9       89.73       77.58      8.35 o 
  -3   3   9        0.89        9.44      3.87 o 
  -2   3   9        9.26       13.15      4.43 o 
  -5   4   9        0.52        3.90      4.13 o 
  -4   4   9        3.71       14.57      4.07 o 
  -3   4   9        2.15        4.83      3.70 o 
  -2   4   9        5.13       11.46      5.68 o 
  -5   5   9        0.28       -0.15      3.69 o 
  -4   5   9        9.51        9.19      3.79 o 
  -3   5   9       28.13       26.43      4.54 o 
  -2   5   9       19.47       19.68      4.40 o 
  -5   6   9       15.66       16.72      4.71 o 
  -4   6   9       41.51       43.00      5.15 o 
  -3   6   9        0.25        5.40      3.53 o 
  -2   6   9       12.30       18.56      4.33 o 
  -5   7   9       15.05       22.63      4.89 o 
  -4   7   9        2.71        9.20      3.92 o 
  -3   7   9        9.25        9.41      3.79 o 
  -2   7   9       27.60       31.51      4.97 o 
  -4   8   9       13.16       19.00      4.10 o 
  -3   8   9        1.17        3.05      3.57 o 
  -4   9   9        0.01        3.19      3.59 o 
  -3   9   9        9.82       12.01      4.16 o 
                                                 
